# Supplementary material for: Transcriptome analysis suggests the cell wall as the primary target of the antilisterial effect of carrots
Source: Microbiol Spectr. 2025 Nov 25;14(1):e02091-25. doi: 10.1128/spectrum.02091-25 (PMC12772317; doi:10.1128/spectrum.02091-25)
Supplement: Table S1 — All significantly differentially expressed genes in L. monocytogenes 10403S across all time points [file spectrum.02091-25-s0002.xlsx]

## Sheet: 10403S_3min
Table S1: All significantly differentially expressed genes in L. monocytogenes 10403S across all time points
L. monocytogenes 10403S RNA-seq results after 3 min
ORF	old locus tag	log2FC	logCPM	PValue	FDR	C30_3min	C47_3min	TSB_3min	C44_3min	C31_3min	C3_3min	C13_3min
LMRG_RS13030	LMRG_02700	9.05747	5.01484	3.11e-08	4.08e-06	0	1.03732	0	126.441	0	0	117.506
LMRG_RS13025	LMRG_02701	7.46083	3.56443	3.71e-05	0.00294586	0	1.03732	0	38.4819	0	0	41.8935
LMRG_RS02240	LMRG_00129	6.73445	8.55709	1.61e-08	2.32e-06	20.7134	397.295	0	2253.94	0	12.5444	45.9807
LMRG_RS12625	LMRG_01761	6.02206	9.60229	1.83e-21	1.38e-18	31.07	293.563	22.8545	2341.9	38.2808	18.0326	2723.08
LMRG_RS03995	LMRG_00484	5.4846	10.8677	1e-37	3.02e-34	110.964	3923.16	37.3983	4986.15	113.475	116.82	3812.31
LMRG_RS03815	LMRG_00448	4.95134	7.32576	5.22e-19	2.25e-16	16.2748	406.631	19.738	219.897	0	9.40831	439.371
LMRG_RS03245	LMRG_00333	4.80584	9.35397	1.65e-28	2.48e-25	96.1692	1021.76	32.2041	1627.23	31.4449	50.1776	1737.05
LMRG_RS14395	LMRG_01869	4.75682	9.11723	1.94e-23	1.95e-20	60.6605	507.251	22.8545	1709.7	38.2808	61.154	1516.34
LMRG_RS12620	LMRG_01762	4.50127	8.71647	1.3e-15	4.92e-13	35.5086	204.353	44.6702	731.156	39.648	43.1214	1843.32
LMRG_RS11210	LMRG_01622	4.49336	5.2658	4.21e-08	5.29e-06	1.47953	22.8211	0	115.446	6.83585	6.27221	125.681
LMRG_RS04805	LMRG_02053	4.0338	8.56949	8.5e-12	1.83e-09	65.0991	152.487	23.8934	1319.38	73.8272	39.9853	1021.79
LMRG_RS03810	LMRG_00447	3.99248	8.39121	2.4e-12	6.57e-10	69.5377	909.733	7.2719	346.337	31.4449	72.1304	895.091
LMRG_RS00235	LMRG_02476	3.9535	9.68883	1.07e-11	2.15e-09	115.403	251.032	144.399	2034.04	105.272	93.2991	3049.03
LMRG_RS03805	LMRG_00446	3.91974	8.92914	2.4e-20	1.21e-17	103.567	1369.27	35.3207	643.197	47.851	89.3789	1111.71
LMRG_RS05025	LMRG_02097	3.69263	9.19372	4.48e-21	2.7e-18	78.4148	911.807	96.6124	835.607	75.1944	130.932	1960.82
LMRG_RS04810	LMRG_02054	3.62583	9.95474	1.18e-07	1.28e-05	100.608	150.412	127.778	2171.48	222.849	225.799	3956.39
LMRG_RS09935	LMRG_01113	3.42564	7.97302	7.84e-12	1.82e-09	84.333	189.83	46.7479	527.752	27.3434	36.8492	851.154
LMRG_RS12615	LMRG_01763	3.40398	4.2847	0.000296014	0.0194083	2.95905	8.29859	3.11653	10.9948	2.73434	3.92013	82.7653
LMRG_RS08545	LMRG_02764	3.38802	8.32374	1.72e-12	5.18e-10	10.3567	567.416	68.5636	676.182	79.2959	93.2991	753.062
LMRG_RS11825	LMRG_01497	3.37997	3.53393	0.000264356	0.0181204	1.47953	24.8958	4.15537	21.9897	0	1.56805	16.3487
LMRG_RS03820	LMRG_00449	3.34407	6.08761	8.21e-08	9.17e-06	19.2338	118.255	4.15537	60.4716	21.8747	9.40831	222.751
LMRG_RS14235	LMRG_01901	3.27736	3.5914	0.000336596	0.0215994	0	23.8584	3.11653	32.9845	4.10151	1.56805	14.3051
LMRG_RS00505	LMRG_02352	3.11129	8.72708	3.12e-12	7.85e-10	149.432	751.022	31.1653	791.628	72.46	143.477	1027.92
LMRG_RS11195	LMRG_01625	3.10071	7.84986	4.27e-13	1.43e-10	63.6196	192.942	55.0587	742.151	50.5853	49.3936	490.461
LMRG_RS11280	LMRG_01608	3.03693	6.70159	6.03e-10	1.01e-07	20.7134	98.5457	30.1264	208.902	19.1404	30.577	320.843
LMRG_RS11160	LMRG_01632	2.89174	10.4399	7.61e-06	0.000695939	797.464	2836.04	32.2041	2385.88	445.698	206.983	3018.38
LMRG_RS09940	LMRG_01114	2.86797	9.01302	7.07e-09	1.12e-06	143.514	223.025	101.807	1236.92	161.326	152.885	1610.35
LMRG_RS00500	LMRG_02351	2.82599	7.64048	2.96e-10	5.25e-08	88.7715	480.281	17.6603	274.871	54.6868	60.37	409.739
LMRG_RS01360	LMRG_02610	2.72688	6.69034	1.38e-10	2.6e-08	28.111	225.099	18.6992	181.415	34.1793	39.2013	192.097
LMRG_RS03250	LMRG_00334	2.69947	5.04672	0.000193245	0.0138768	2.95905	88.1725	7.2719	10.9948	8.20302	16.4645	70.5038
LMRG_RS13065	LMRG_02693	2.49971	5.96065	4.27e-05	0.00330553	38.4677	62.2394	6.23306	192.409	15.0389	25.0888	113.419
LMRG_RS00930	LMRG_02615	2.46659	7.83085	2.92e-08	4.01e-06	62.1401	165.972	83.1074	417.803	56.054	106.627	700.95
LMRG_RS11155	LMRG_01633	2.28722	9.00967	0.000112882	0.00830371	258.917	612.021	29.0876	571.731	352.73	132.5	1635.89
LMRG_RS03070	LMRG_00296	2.27895	9.56779	0.00027926	0.0187166	516.354	987.532	21.8157	1247.91	216.013	390.445	1929.15
LMRG_RS03065	LMRG_00295	2.2743	9.32881	9.92e-05	0.0074831	392.074	1188.77	30.1264	962.047	132.616	416.318	1372.27
LMRG_RS05640	LMRG_00581	2.2138	6.76342	1.15e-05	0.000987793	71.0172	98.5457	29.0876	335.342	41.0151	31.361	176.77
LMRG_RS00935	LMRG_02616	2.12648	7.51651	4.66e-08	5.62e-06	87.292	258.294	75.8355	214.399	54.6868	80.7546	495.57
LMRG_RS01365	LMRG_02609	1.9686	7.4491	1.29e-08	1.95e-06	84.333	289.413	72.719	329.845	56.054	95.6511	295.298
LMRG_RS11190	LMRG_01626	1.90611	8.67825	1.39e-06	0.000144802	164.227	466.796	218.157	478.275	116.21	250.888	1157.69
LMRG_RS08155	LMRG_01330	1.86014	9.18077	2.8e-06	0.00028199	329.934	450.198	362.556	1198.44	180.467	217.959	1329.35
LMRG_RS04025	LMRG_02795	1.83675	6.46758	0.000839604	0.0477782	11.8362	96.4711	66.486	263.876	38.2808	51.7457	108.31
LMRG_RS01515	LMRG_02579	1.83151	9.31743	5.59e-08	6.48e-06	359.525	741.686	206.73	1390.85	285.739	363.788	1127.04
LMRG_RS00940	LMRG_02617	1.73004	8.49503	5.73e-06	0.00053962	144.993	410.78	149.593	390.316	179.099	247.752	986.031
LMRG_RS06430	LMRG_00743	1.7228	7.54724	5.07e-06	0.000492892	103.567	185.681	109.079	456.285	77.9287	84.6748	304.495
LMRG_RS13990	LMRG_01951	1.60474	7.73782	0.00034654	0.0217743	57.7015	174.27	192.186	318.85	109.374	93.2991	540.529
LMRG_RS07555	LMRG_01452	1.56609	7.13139	0.000197983	0.0138865	93.2101	136.927	73.7579	379.322	77.9287	59.586	177.792
LMRG_RS12800	LMRG_01726	1.56453	7.98256	2.07e-05	0.00173757	230.806	372.399	86.224	373.824	123.045	110.548	466.96
LMRG_RS12530	LMRG_01780	1.42055	9.11587	1.1e-05	0.00097322	344.729	765.545	215.04	940.058	278.903	449.247	887.939
LMRG_RS03035	LMRG_00289	1.3946	6.99776	0.00041404	0.0254846	54.7424	237.547	81.0298	230.891	69.7257	91.731	126.702
LMRG_RS03040	LMRG_00290	1.23648	8.23899	0.000638086	0.0377346	165.707	618.245	192.186	357.332	114.842	286.953	364.78
LMRG_RS09340	LMRG_00994	1.09833	9.08514	0.000563223	0.0339736	332.893	616.17	360.479	1126.97	396.48	363.004	613.076
LMRG_RS04815	LMRG_02055	1.09456	7.68395	0.000815522	0.0473003	112.444	296.675	121.545	263.876	181.834	134.852	316.756
LMRG_RS02865	LMRG_00255	-1.93951	7.12391	3.34e-05	0.00272272	230.806	48.7542	176.603	87.9586	225.583	154.453	30.6538

## Sheet: 10403S_10min
L. monocytogenes 10403S RNA-seq results after 10 min
ORF	old locus tags	log2FC	logCPM	PValue	FDR	C13_10min	C30_10min	C47_10min	TSB_10min	C44_10min	C31_10min	C3_10min
LMRG_RS11210	LMRG_01622	9.2029	7.11559	2.38e-25	7.17e-23	528.293	1.54138	92.6383	0	347.751	0	0
LMRG_RS13025	LMRG_02701	8.94178	5.3853	1.36e-16	1.87e-14	104.237	0	63.2652	0	130.407	0	0
LMRG_RS12625	LMRG_01761	8.47615	11.8151	2.1e-60	6.32e-57	12651.8	26.2034	5077.03	15.8305	7400.58	30.1969	19.7546
LMRG_RS13030	LMRG_02700	8.09591	6.73835	1e-23	2.74e-21	350.616	0	99.4167	3.51788	298.849	0	0
LMRG_RS02240	LMRG_00129	7.59417	10.1755	1.77e-15	2.32e-13	185.968	35.4517	4044.45	7.03576	3847	3.89637	9.1175
LMRG_RS12620	LMRG_01762	7.18063	10.9738	4.99e-42	7.52e-39	7280.01	20.0379	3836.58	24.6252	2820.04	25.3264	57.7441
LMRG_RS04810	LMRG_02054	6.68995	12.2632	3.05e-26	1.02e-23	23484.1	135.641	4193.58	112.572	6270.39	55.5232	135.243
LMRG_RS12615	LMRG_01763	6.12059	7.02565	4.58e-21	8.13e-19	521.186	4.62414	216.909	0	135.84	4.87046	6.07833
LMRG_RS04805	LMRG_02053	6.03185	10.1138	7.31e-39	7.35e-36	3385.34	18.4965	2110.35	45.7325	2102.81	30.1969	60.7833
LMRG_RS12610	LMRG_01764	5.65667	7.05536	8.9e-09	6.39e-07	709.523	6.16551	144.606	3.51788	10.8672	0.974092	12.1567
LMRG_RS09935	LMRG_01113	5.56189	9.80835	6.98e-34	5.27e-31	2904.42	40.0758	1690.08	33.4199	1505.11	71.1087	24.3133
LMRG_RS09940	LMRG_01114	5.37247	10.9105	1.07e-27	4.04e-25	6724.48	154.138	2681.99	84.4291	3640.52	48.7046	133.723
LMRG_RS00235	LMRG_02476	5.25294	10.8223	7.01e-23	1.51e-20	6909.26	95.5655	2169.09	193.483	3156.93	52.601	88.1358
LMRG_RS05025	LMRG_02097	5.13497	11.1054	4.9e-28	2.11e-25	6261.33	138.724	5569.6	144.233	3015.65	63.316	218.82
LMRG_RS11195	LMRG_01625	4.8071	8.79061	4.31e-29	2.6e-26	1132.39	33.9103	691.398	14.0715	1146.49	40.9119	50.1462
LMRG_RS08545	LMRG_02764	4.40612	9.58797	4.73e-28	2.11e-25	2170.03	58.5724	1491.25	128.403	1401.87	63.316	69.9008
LMRG_RS03245	LMRG_00333	4.40154	10.2184	1.4e-11	1.32e-09	2273.08	195.755	3603.86	14.0715	1966.97	64.2901	220.339
LMRG_RS00930	LMRG_02615	4.39724	9.50906	6.09e-22	1.22e-19	2790.71	60.1138	1177.18	75.6344	809.608	97.4092	68.3812
LMRG_RS03995	LMRG_00484	4.19343	11.7699	5.46e-11	4.7e-09	6011.4	650.462	9910.04	56.2861	6868.08	221.119	732.439
LMRG_RS11280	LMRG_01608	4.05131	7.94556	3.53e-23	8.2e-21	797.177	26.2034	352.477	31.6609	440.122	36.0414	33.4308
LMRG_RS11190	LMRG_01626	4.03809	9.95572	4.28e-18	6.8e-16	3400.74	83.2345	2004.15	98.5007	1005.22	139.295	199.065
LMRG_RS13065	LMRG_02693	3.99103	7.00227	2.84e-11	2.52e-09	386.151	21.5793	318.585	1.75894	103.239	16.5596	27.3525
LMRG_RS05640	LMRG_00581	3.92182	7.63677	2.07e-14	2.31e-12	478.543	35.4517	526.457	3.51788	266.247	29.2228	42.5483
LMRG_RS00940	LMRG_02617	3.84622	10.1044	9.41e-14	9.79e-12	4649.21	151.055	1656.19	165.34	717.236	180.207	154.997
LMRG_RS03820	LMRG_00449	3.81333	7.56026	6.48e-06	0.00028346	445.377	29.2862	546.792	0	201.044	4.87046	79.0183
LMRG_RS01515	LMRG_02579	3.79606	11.1068	1.3e-23	3.26e-21	5221.33	397.676	6028.27	284.948	2825.48	302.943	366.219
LMRG_RS03805	LMRG_00446	3.77196	9.71638	2.23e-15	2.8e-13	1458.13	114.062	2462.82	40.4556	1445.34	150.01	217.3
LMRG_RS06250	LMRG_00706	3.72611	6.37099	3.77e-05	0.00138492	21.3212	26.2034	58.7462	8.7947	499.892	3.89637	18.235
LMRG_RS01420	LMRG_02597	3.69013	8.28905	1.14e-21	2.14e-19	604.101	30.8276	567.127	42.2146	825.909	53.5751	77.4987
LMRG_RS13060	LMRG_02694	3.65187	4.91227	3.16e-06	0.000153923	67.5172	9.24827	47.4489	0	70.6369	0.974092	9.1175
LMRG_RS05255	LMRG_00504	3.57384	3.19226	0.00137466	0.0309402	11.8451	1.54138	13.5568	0	21.7344	0	3.03917
LMRG_RS08160	LMRG_01329	3.53137	10.2528	3.72e-15	4.49e-13	4533.13	217.334	1798.54	212.832	1304.07	163.647	288.721
LMRG_RS13990	LMRG_01951	3.5191	8.96312	1.1e-16	1.58e-14	1561.19	83.2345	958.016	103.777	592.263	51.6269	126.125
LMRG_RS00935	LMRG_02616	3.50583	8.93817	1.83e-14	2.12e-12	1774.4	89.4	840.523	105.536	434.689	106.176	57.7441
LMRG_RS09920	LMRG_01110	3.50483	6.17382	4.97e-07	2.83e-05	309.158	6.16551	56.4868	19.3483	59.7697	8.76683	16.7154
LMRG_RS03810	LMRG_00447	3.49828	9.3115	9.22e-12	9.27e-10	1280.46	123.31	1990.59	45.7325	695.502	73.0569	226.418
LMRG_RS14395	LMRG_01869	3.45691	9.90314	8.22e-08	5.27e-06	2308.61	238.914	2044.82	14.0715	1619.22	123.71	347.984
LMRG_RS11175	LMRG_01629	3.42489	4.56424	5.96e-05	0.00206493	58.0411	0	49.7084	10.5536	21.7344	2.92228	3.03917
LMRG_RS08155	LMRG_01330	3.3549	10.0607	2.3e-19	3.86e-17	3116.45	192.672	1963.48	272.636	1521.41	214.3	182.35
LMRG_RS09915	LMRG_01109	3.33371	5.08319	9.24e-06	0.000398185	114.898	10.7897	40.6705	7.03576	32.6017	1.94818	6.07833
LMRG_RS03815	LMRG_00448	3.31723	8.40533	3.83e-09	2.96e-07	549.614	92.4827	1231.41	33.4199	298.849	27.2746	126.125
LMRG_RS13510	LMRG_02196	3.25468	3.74682	0.000366694	0.0102403	14.2142	3.08276	22.5947	3.51788	43.4689	1.94818	1.51958
LMRG_RS02480	LMRG_00177	3.11108	4.70987	0.000169976	0.00523109	35.5354	4.62414	67.7841	15.8305	48.9025	1.94818	1.51958
LMRG_RS11450	LMRG_01573	3.08736	3.84142	0.000329211	0.00936699	30.7973	1.54138	27.1137	1.75894	10.8672	3.89637	3.03917
LMRG_RS04690	LMRG_02031	3.07606	7.45138	4.63e-09	3.49e-07	685.833	41.6172	119.752	40.4556	233.645	50.6528	31.9112
LMRG_RS09925	LMRG_01111	3.04844	5.993	0.00014736	0.0046783	213.212	6.16551	31.6326	0	130.407	25.3264	27.3525
LMRG_RS06430	LMRG_00743	2.97684	9.24819	1.61e-17	2.42e-15	1121.73	131.017	1466.4	216.35	1048.69	139.295	130.684
LMRG_RS09495	LMRG_01026	2.94595	5.32642	5.89e-05	0.00206493	27.2438	3.08276	67.7841	14.0715	163.008	15.5855	9.1175
LMRG_RS11155	LMRG_01633	2.89255	9.79082	0.00012525	0.00401867	3043.01	628.883	1617.78	26.3841	570.529	197.741	86.6162
LMRG_RS07555	LMRG_01452	2.82436	7.83275	1.8e-11	1.64e-09	456.037	75.5276	479.008	100.26	402.087	24.3523	54.705
LMRG_RS08825	LMRG_02524	2.809	7.89471	4.78e-14	5.15e-12	595.81	78.6103	469.97	52.7682	320.583	52.601	82.0575
LMRG_RS04025	LMRG_02795	2.79592	7.27287	1.14e-11	1.11e-09	403.919	46.2414	289.212	52.7682	201.044	46.7564	27.3525
LMRG_RS06025	LMRG_00661	2.71599	6.90852	1.27e-10	1.07e-08	296.128	26.2034	228.207	28.143	163.008	46.7564	37.9896
LMRG_RS11185	LMRG_01627	2.70618	7.84869	1.08e-05	0.000458731	831.528	66.2793	366.034	14.0715	114.106	75.9792	112.449
LMRG_RS00135	LMRG_02456	2.60799	6.46479	6.73e-05	0.00230627	127.927	27.7448	38.411	42.2146	364.052	13.6373	30.3917
LMRG_RS01365	LMRG_02609	2.52032	7.69509	2.88e-09	2.29e-07	270.069	53.9483	594.241	36.9377	309.716	97.4092	82.0575
LMRG_RS01360	LMRG_02610	2.50206	7.23703	4.21e-08	2.76e-06	217.95	43.1586	320.845	17.5894	320.583	83.7719	53.1854
LMRG_RS10135	LMRG_01154	2.48473	9.64613	1.55e-05	0.000639706	273.622	225.041	1823.39	492.503	2455.99	161.699	203.624
LMRG_RS08820	LMRG_02525	2.41938	8.81998	3.1e-07	1.91e-05	1532.76	171.093	616.836	77.3934	358.618	206.508	171.713
LMRG_RS02035	LMRG_00087	2.39183	7.83602	5.67e-06	0.000254317	639.637	53.9483	327.623	28.143	293.415	58.4455	180.83
LMRG_RS12530	LMRG_01780	2.37897	9.68504	2.68e-10	2.19e-08	1901.14	246.621	1773.68	204.037	896.546	351.647	370.778
LMRG_RS08675	LMRG_02554	2.272	5.37806	3.73e-05	0.00138492	73.4398	16.9552	58.7462	17.5894	92.3714	8.76683	18.235
LMRG_RS11160	LMRG_01632	2.21238	11.129	0.000226061	0.00668431	4464.43	1368.74	4010.56	158.305	3694.85	1664.72	306.956
LMRG_RS09375	LMRG_01001	2.19429	6.01445	4.19e-05	0.00152319	143.326	20.0379	135.568	15.8305	54.3361	39.9378	21.2742
LMRG_RS03930	LMRG_02869	2.1777	5.93932	5.77e-05	0.00206493	112.529	9.24827	72.3031	36.9377	146.707	21.43	28.8721
LMRG_RS03035	LMRG_00289	2.16404	7.25047	3.92e-08	2.63e-06	255.855	40.0758	345.699	49.2503	211.911	78.9015	72.94
LMRG_RS00210	LMRG_02471	2.12969	7.80072	1.53e-06	7.8e-05	735.582	86.3172	225.947	91.4649	211.911	101.306	82.0575
LMRG_RS12800	LMRG_01726	2.12444	8.41068	1.03e-06	5.44e-05	823.236	127.934	605.538	51.0093	380.353	177.285	197.546
LMRG_RS02185	LMRG_00117	2.11388	4.99802	0.00174444	0.0375661	88.8384	9.24827	31.6326	7.03576	32.6017	21.43	9.1175
LMRG_RS09700	LMRG_01066	2.00605	8.67115	0.000153897	0.00483494	1083.83	146.431	890.232	98.5007	141.274	206.508	253.77
LMRG_RS03040	LMRG_00290	1.96097	8.67888	1.04e-07	6.56e-06	556.721	154.138	982.87	117.849	592.263	226.963	229.457
LMRG_RS07080	LMRG_00875	1.94883	8.77374	1.31e-08	9.19e-07	979.592	215.793	540.014	198.76	749.838	150.984	220.339
LMRG_RS11255	LMRG_01613	1.89879	11.5699	3.68e-08	2.52e-06	7149.72	1478.18	5004.73	1225.98	3504.68	1435.81	1463.36
LMRG_RS11745	LMRG_01513	1.88078	5.14467	0.00175624	0.0375661	81.7314	12.331	29.3731	15.8305	59.7697	19.4818	13.6762
LMRG_RS07335	LMRG_00927	1.87475	8.24503	5.73e-06	0.000254317	829.159	121.769	476.748	145.992	228.212	185.077	109.41
LMRG_RS01190	LMRG_02677	1.87397	8.37403	0.000488017	0.0126884	1233.08	163.386	286.953	165.34	152.141	173.388	110.93
LMRG_RS13720	LMRG_02238	1.85292	10.9718	3.08e-06	0.000152369	5711.72	1226.94	2476.38	830.22	2059.34	753.947	977.092
LMRG_RS04745	LMRG_02040	1.83794	8.16139	5.47e-07	3.05e-05	617.131	95.5655	501.603	98.5007	326.017	167.544	179.311
LMRG_RS11305	LMRG_01603	1.78784	8.83348	6.13e-07	3.36e-05	1071.98	278.99	718.512	219.868	494.458	169.492	220.339
LMRG_RS05155	LMRG_02123	1.78278	8.15761	0.000385312	0.0106615	967.747	154.138	307.288	133.679	135.84	104.228	161.076
LMRG_RS05140	LMRG_02120	1.75922	8.53227	8.8e-07	4.74e-05	874.17	141.807	472.229	182.93	499.892	244.497	159.556
LMRG_RS04125	LMRG_02247	1.75583	5.38466	0.00139459	0.0309799	81.7314	29.2862	61.0057	10.5536	54.3361	21.43	16.7154
LMRG_RS01425	LMRG_02596	1.75012	7.85962	1.51e-05	0.000631588	409.841	144.89	501.603	65.0808	239.079	164.622	82.0575
LMRG_RS10065	LMRG_01140	1.7498	7.52458	0.000199056	0.00606416	180.046	72.4448	259.839	156.546	494.458	95.461	41.0287
LMRG_RS07340	LMRG_00928	1.74603	8.98441	1.8e-06	9.06e-05	992.622	211.169	1059.69	219.868	467.29	332.165	241.614
LMRG_RS06545	LMRG_00766	1.6512	8.65157	8.69e-05	0.00291089	1148.98	161.845	436.078	168.858	369.485	290.279	212.742
LMRG_RS06070	LMRG_00670	1.64775	7.75197	3.32e-06	0.00015871	401.55	100.19	363.775	96.7417	282.548	163.647	85.0966
LMRG_RS07155	LMRG_00890	1.64565	10.1541	4.64e-07	2.74e-05	1885.74	564.145	2153.28	640.254	1543.15	474.383	703.567
LMRG_RS14195	LMRG_01909	1.64564	8.03404	0.00020207	0.00609115	343.509	146.431	180.758	121.367	777.006	97.4092	182.35
LMRG_RS05145	LMRG_02121	1.6259	9.12406	3.93e-06	0.000179591	1343.24	272.824	704.955	262.082	662.9	357.492	282.642
LMRG_RS03045	LMRG_00291	1.6232	8.41105	1.37e-06	7.13e-05	578.042	134.1	607.798	156.546	467.29	183.129	243.133
LMRG_RS06075	LMRG_00671	1.6199	6.95617	0.000274271	0.00787812	210.843	60.1138	246.282	29.902	135.84	68.1864	100.292
LMRG_RS04770	LMRG_02046	1.61918	6.08024	0.000448194	0.0118575	135.034	35.4517	94.8978	35.1788	86.9378	25.3264	44.0679
LMRG_RS01710	LMRG_00023	1.59846	6.41679	0.000907007	0.0217106	203.736	29.2862	79.0815	43.9735	119.539	60.3937	44.0679
LMRG_RS04815	LMRG_02055	1.51226	8.0648	2.21e-05	0.000887412	347.062	154.138	370.553	89.706	565.095	193.844	153.478
LMRG_RS05150	LMRG_02122	1.5062	8.32672	0.000122885	0.00401601	833.897	191.131	395.407	179.412	277.114	144.166	200.585
LMRG_RS01370	LMRG_02608	1.48668	7.70277	5.84e-05	0.00206493	210.843	106.355	467.711	144.233	304.282	98.3833	118.527
LMRG_RS01200	LMRG_02675	1.46615	9.18353	0.000524169	0.0133974	1554.08	371.472	779.518	416.869	385.786	274.694	258.329
LMRG_RS07330	LMRG_00926	1.45268	10.0611	0.000105403	0.00349336	2294.4	480.91	1769.17	480.191	945.448	757.844	726.361
LMRG_RS13180	LMRG_02130	1.44271	6.33677	0.000883516	0.0213175	104.237	38.5345	140.087	35.1788	130.407	61.3678	45.5875
LMRG_RS12965	LMRG_01692	1.42885	9.70079	3.74e-05	0.00138492	1809.94	502.489	1039.36	392.244	1032.39	615.626	414.846
LMRG_RS01395	LMRG_02603	1.42594	7.44362	0.000203981	0.00609115	309.158	78.6103	259.839	100.26	233.645	66.2383	156.517
LMRG_RS07125	LMRG_00884	1.42304	6.74394	0.000847286	0.0206082	170.57	72.4448	131.049	36.9377	195.61	50.6528	85.0966
LMRG_RS13035	LMRG_02699	1.38222	9.24895	0.00222542	0.0447457	483.281	169.552	1009.98	656.085	1331.23	313.658	300.877
LMRG_RS11785	LMRG_01505	1.37868	6.43723	0.00224238	0.0447882	78.1778	41.6172	183.017	52.7682	135.84	53.5751	53.1854
LMRG_RS11115	LMRG_01641	1.33458	9.25132	7.21e-05	0.002444	772.302	351.434	1247.23	413.351	760.705	287.357	420.924
LMRG_RS07610	LMRG_01441	1.31129	8.94308	0.00120109	0.0280813	1115.81	363.765	327.623	313.091	787.873	197.741	326.71
LMRG_RS03385	LMRG_00362	1.30214	8.79775	0.00180959	0.0384346	1211.76	265.117	327.623	327.163	461.857	235.73	261.368
LMRG_RS06895	LMRG_00838	1.29257	9.14957	0.000123836	0.00401601	1177.41	408.465	707.214	346.511	673.768	357.492	285.682
LMRG_RS11860	LMRG_01490	1.29206	9.50734	0.00209493	0.0430246	1790.98	282.072	840.523	362.342	646.6	723.75	420.924
LMRG_RS06130	LMRG_00682	1.22624	7.28159	0.000752861	0.0186117	206.105	129.476	262.099	89.706	217.344	77.9274	94.2141
LMRG_RS01205	LMRG_02674	1.22328	10.3606	0.0020224	0.0420659	2594.08	937.158	2279.81	983.248	961.749	507.502	914.789
LMRG_RS06995	LMRG_00858	1.21789	8.88495	0.000338713	0.00954728	451.299	320.607	926.383	332.44	722.67	249.368	299.358
LMRG_RS11110	LMRG_01642	1.21072	8.85188	0.00143689	0.0314034	562.643	382.262	693.658	318.368	793.307	129.554	349.504
LMRG_RS12030	LMRG_02714	1.14914	8.07485	0.0002641	0.00765889	364.83	137.183	415.743	198.76	391.22	167.544	200.585
LMRG_RS04845	LMRG_02061	1.10822	9.35572	0.00123919	0.0285298	1171.48	393.052	793.074	327.163	858.51	635.108	390.533
LMRG_RS03945	LMRG_00474	1.08027	8.46821	0.00194132	0.0406599	388.52	297.486	445.116	216.35	690.068	173.388	265.927
LMRG_RS04850	LMRG_02062	1.06412	9.94505	0.000572611	0.0145126	1464.06	647.379	1398.61	582.209	1342.1	734.465	717.243
LMRG_RS06080	LMRG_00672	1.0622	10.1634	0.00209702	0.0430246	2042.1	550.272	1613.26	715.889	1228	889.346	967.974
LMRG_RS09245	LMRG_00975	-1.02365	9.34183	0.00134244	0.0304421	393.258	716.741	420.262	932.238	402.087	861.097	785.624
LMRG_RS11430	LMRG_01577	-1.13465	8.53369	0.00113722	0.0270066	270.069	517.903	167.201	452.048	211.911	364.31	578.961
LMRG_RS09150	LMRG_00956	-1.1688	8.49066	0.00212722	0.0433494	140.957	561.062	320.845	413.351	157.575	495.813	395.092
LMRG_RS06770	LMRG_00811	-1.18326	8.12206	0.00123396	0.0285298	139.772	275.907	151.385	522.405	190.176	335.088	306.956
LMRG_RS04445	LMRG_02312	-1.22828	7.20099	0.00148717	0.0322683	105.422	155.679	70.0436	205.796	59.7697	190.922	208.183
LMRG_RS05405	LMRG_00535	-1.35216	8.38432	0.000507464	0.0130813	171.754	459.331	110.714	497.78	249.946	511.398	308.475
LMRG_RS07955	LMRG_01370	-1.35805	7.80961	0.00128382	0.0293333	112.529	220.417	65.5247	411.592	179.309	272.746	281.123
LMRG_RS07750	LMRG_02940	-1.44775	7.19942	0.000416538	0.0112168	58.0411	206.545	74.5625	156.546	86.9378	250.342	164.115
LMRG_RS12945	LMRG_01696	-1.452	7.83182	3.22e-05	0.00124694	133.85	283.614	108.455	288.466	86.9378	373.077	284.162
LMRG_RS06705	LMRG_00798	-1.51729	6.40796	0.00192877	0.0406599	42.6425	134.1	27.1137	119.608	48.9025	81.8237	110.93
LMRG_RS10775	LMRG_01284	-1.54911	8.35628	0.000456463	0.0119712	280.729	578.017	85.8599	351.788	81.5041	432.497	443.718
LMRG_RS12330	LMRG_01819	-1.58623	5.68788	0.00244783	0.0485701	23.6903	67.8207	27.1137	70.3576	10.8672	55.5232	72.94
LMRG_RS13890	LMRG_01971	-1.61711	7.39005	0.000643449	0.016172	59.2256	201.921	63.2652	367.619	108.672	119.813	226.418
LMRG_RS05160	LMRG_02124	-1.63124	6.25394	0.00217732	0.0440724	43.827	83.2345	31.6326	52.7682	16.3008	144.166	124.606
LMRG_RS07830	LMRG_01394	-1.69404	9.46073	3.81e-06	0.000176843	213.212	790.727	361.515	944.551	353.185	1317.95	916.308
LMRG_RS13140	LMRG_02678	-1.69727	7.33501	3.54e-05	0.00135248	103.053	240.455	58.7462	226.903	32.6017	230.86	199.065
LMRG_RS08170	LMRG_01327	-1.77399	6.71206	0.000401154	0.0109989	24.8748	126.393	51.9678	123.126	54.3361	206.508	113.969
LMRG_RS10335	LMRG_01195	-1.8016	7.18805	2.71e-05	0.00107538	58.0411	154.138	61.0057	309.574	54.3361	183.129	167.154
LMRG_RS12885	LMRG_01708	-1.82281	7.99194	3.66e-07	2.21e-05	94.761	380.721	99.4167	418.628	114.106	260.083	381.415
LMRG_RS04420	LMRG_02307	-1.84062	6.51185	0.00139697	0.0309799	43.827	140.265	18.0758	45.7325	43.4689	151.958	161.076
LMRG_RS03435	LMRG_00372	-1.85693	6.71773	0.000432622	0.0115468	65.1482	129.476	13.5568	144.233	38.0353	204.559	104.851
LMRG_RS03430	LMRG_00371	-1.97181	7.92716	4.96e-07	2.83e-05	110.16	439.293	67.7841	394.003	86.9378	356.518	212.742
LMRG_RS13715	LMRG_02237	-1.97925	6.68786	0.00117286	0.0276356	45.0115	107.897	56.4868	219.868	0	123.71	130.684
LMRG_RS06765	LMRG_00810	-2.11035	8.19612	8.2e-09	6.03e-07	85.2849	379.179	90.3788	443.253	130.407	524.062	364.7
LMRG_RS03685	LMRG_00422	-2.11838	5.16225	0.00143105	0.0314034	11.8451	55.4896	9.03788	65.0808	10.8672	40.9119	27.3525
LMRG_RS03980	LMRG_00481	-2.28548	5.41259	0.000416389	0.0112168	10.6606	81.6931	13.5568	65.0808	10.8672	37.0155	48.6266
LMRG_RS07455	LMRG_01472	-2.31626	5.59745	3.1e-05	0.00121429	16.5832	64.7379	13.5568	59.804	5.43361	69.1605	74.4596
LMRG_RS06205	LMRG_00696	-2.40568	5.52149	0.000167418	0.00520549	11.8451	90.9413	9.03788	58.045	16.3008	52.601	51.6658
LMRG_RS13895	LMRG_01970	-2.48169	5.32951	0.000710023	0.0176978	7.10708	38.5345	9.03788	65.0808	16.3008	78.9015	34.9504
LMRG_RS13675	LMRG_02228	-2.88987	6.20741	0.000251477	0.00736365	14.2142	38.5345	13.5568	121.367	16.3008	245.471	27.3525
LMRG_RS02865	LMRG_00255	-3.0793	5.58154	1.67e-05	0.000681392	11.8451	97.1069	4.51894	38.6967	5.43361	37.0155	106.371
LMRG_RS01690	LMRG_00018	-3.23087	4.02631	0.000837241	0.0205294	2.36903	27.7448	2.25947	21.1073	0	13.6373	18.235
LMRG_RS10940	LMRG_01676	-7.83066	4.92372	3.56e-06	0.000167955	0	52.4069	0	98.5007	0	13.6373	18.235

## Sheet: 10403S_combined
L. monocytogenes 10403S RNA-seq results 3 min and 10 min combined
ORF	old locus tag	log2FC	logCPM	PValue	FDR	C13_10min	C30_3min	C30_10min	C47_3min	C47_10min	CTSB_3min	CTSB_10min	C44_3min	C44_10min	C31_3min	C31_10min	C3_3min	C3_10min	C13_3min
LMRG_RS13025	LMRG_02701	8.55486	4.73541	3.64e-15	4.77e-13	110.211	0	0	1.00238	64.5032	0	0	36.875	137.591	0	0	0	0	40.5246
LMRG_RS13030	LMRG_02700	8.39453	6.1546	2.48e-17	4.39e-15	370.71	0	0	1.00238	101.362	0	3.66597	121.161	315.313	0	0	0	0	113.666
LMRG_RS12625	LMRG_01761	7.69763	11.1449	1.32e-38	3.97e-35	13376.9	29.5722	27.4608	283.673	5176.38	21.7719	16.4968	2244.11	7808.29	36.4353	31.3368	17.3631	20.5903	2634.1
LMRG_RS02240	LMRG_00129	7.34027	9.61072	2.89e-15	3.96e-13	196.627	19.7148	37.1528	383.911	4123.6	0	7.33193	2159.82	4058.94	0	4.04346	12.0787	9.50321	44.4782
LMRG_RS11210	LMRG_01622	6.54995	6.50608	3.28e-19	7.6e-17	558.57	1.4082	1.61534	22.0523	94.4511	0	0	110.625	366.909	6.50631	0	6.03933	0	121.574
LMRG_RS12620	LMRG_01762	6.3088	10.2927	9.33e-29	9.38e-26	7697.25	33.7968	20.9994	197.468	3911.66	42.5542	25.6618	700.626	2975.41	37.7366	26.2825	41.5204	60.187	1783.08
LMRG_RS04810	LMRG_02054	5.65343	11.5813	3.17e-18	6.83e-16	24830.1	95.7576	142.15	145.345	4275.64	121.725	117.311	2080.81	6615.84	212.106	57.6192	217.416	140.964	3827.1
LMRG_RS12615	LMRG_01763	5.5012	6.25658	9.49e-14	1.06e-11	551.056	2.8164	4.84602	8.01902	221.154	2.96889	0	10.5357	143.324	2.60252	5.05432	3.77458	6.33547	80.0607
LMRG_RS04805	LMRG_02053	5.27818	9.57526	4.35e-27	3.28e-24	3579.36	61.9608	19.3841	147.35	2151.64	22.7615	47.6575	1264.29	2218.66	70.2681	31.3368	38.5007	63.3547	988.404
LMRG_RS12610	LMRG_01764	5.00771	6.30107	2.54e-09	1.74e-07	750.187	2.8164	6.46136	5.01189	147.436	3.95853	3.66597	10.5357	11.4659	5.20505	1.01086	5.28441	12.6709	77.0955
LMRG_RS09935	LMRG_01113	4.85311	9.20329	1.21e-24	6.08e-22	3070.88	80.2674	41.9989	183.435	1723.16	44.5334	34.8267	505.715	1588.03	26.0252	73.7931	35.481	25.3419	823.341
LMRG_RS00235	LMRG_02476	4.76017	10.3964	5.44e-24	2.05e-21	7305.25	109.84	100.151	242.575	2211.54	137.559	201.628	1949.11	3330.85	100.197	54.5867	89.835	91.8643	2949.4
LMRG_RS05025	LMRG_02097	4.73737	10.4817	2.97e-25	1.79e-22	6620.18	74.6346	145.381	881.09	5678.59	92.0357	150.305	800.715	3181.79	71.5694	65.7062	126.071	228.077	1896.75
LMRG_RS03245	LMRG_00333	4.52841	9.86791	1.5e-19	3.77e-17	2403.35	91.533	205.148	987.342	3674.38	30.6786	14.6639	1559.29	2075.33	29.929	66.717	48.3146	229.661	1680.29
LMRG_RS03995	LMRG_00484	4.51743	11.4075	1.56e-15	2.24e-13	6355.93	105.615	681.674	3790.99	10104	35.6267	58.6554	4777.95	7246.46	108.005	229.466	112.482	763.424	3687.74
LMRG_RS09940	LMRG_01114	4.50898	10.2964	6.72e-20	1.84e-17	7109.87	136.595	161.534	215.511	2734.48	96.9839	87.9832	1185.27	3841.08	153.549	50.5432	147.209	139.38	1557.73
LMRG_RS08545	LMRG_02764	4.06643	9.1191	3.9e-24	1.68e-21	2294.4	9.8574	61.383	548.301	1520.43	65.3157	133.808	647.947	1479.1	75.4732	65.7062	89.835	72.8579	728.454
LMRG_RS11195	LMRG_01625	4.06148	8.42102	3.47e-29	5.23e-26	1197.29	60.5526	35.5375	186.442	704.928	52.4505	14.6639	711.162	1209.65	48.1467	42.4563	47.5597	52.2676	474.434
LMRG_RS03805	LMRG_00446	3.82659	9.39133	3.48e-22	1.05e-19	1541.7	98.574	119.535	1323.14	2511.02	33.6475	42.1586	616.34	1524.97	45.5442	155.673	86.0604	226.493	1075.38
LMRG_RS14395	LMRG_01869	3.81635	9.58362	8.86e-12	7.64e-10	2440.93	57.7362	250.378	490.163	2084.84	21.7719	14.6639	1638.31	1708.42	36.4353	128.38	58.8834	362.706	1466.79
LMRG_RS00930	LMRG_02615	3.77034	8.93926	4.93e-18	9.91e-16	2950.65	59.1444	62.9983	160.38	1200.22	79.1705	78.8182	400.358	854.211	53.3517	101.086	102.669	71.274	678.045
LMRG_RS11280	LMRG_01608	3.72084	7.4818	1.75e-22	5.88e-20	842.865	19.7148	27.4608	95.2259	359.375	28.6993	32.9937	200.179	464.37	18.2177	37.402	29.4417	34.8451	310.359
LMRG_RS03820	LMRG_00449	3.68183	7.02153	1.68e-08	1.1e-06	470.902	18.3066	30.6915	114.271	557.492	3.95853	0	57.9465	212.12	20.8202	5.05432	9.05899	82.3611	215.472
LMRG_RS03815	LMRG_00448	3.67123	7.97938	2.85e-09	1.91e-07	581.113	15.4902	96.9205	392.932	1255.51	18.803	34.8267	210.715	315.313	0	28.3042	9.05899	131.461	425.014
LMRG_RS03810	LMRG_00447	3.64693	8.93995	2.51e-13	2.71e-11	1353.84	66.1854	129.227	879.085	2029.55	6.92742	47.6575	331.875	733.819	29.929	75.8148	69.4523	235.996	865.842
LMRG_RS11450	LMRG_01573	3.40056	3.47958	1.13e-05	0.000491196	32.5624	0	1.61534	5.01189	27.6442	0	1.83298	52.6786	11.4659	0	4.04346	3.77458	3.16774	3.95362
LMRG_RS13065	LMRG_02693	3.39069	6.60026	1.8e-12	1.64e-10	408.282	36.6132	22.6148	60.1427	324.82	5.93779	1.83298	184.375	108.926	14.3139	17.1847	24.1573	28.5096	109.713
LMRG_RS11190	LMRG_01626	3.20748	9.48248	1.02e-15	1.54e-13	3595.64	156.31	87.2284	451.07	2043.37	207.823	102.647	458.304	1060.6	110.607	144.554	241.573	207.487	1119.86
LMRG_RS01515	LMRG_02579	3.20542	10.506	4.23e-16	6.72e-14	5520.58	342.193	416.758	716.7	6146.24	196.937	296.943	1332.77	2981.14	271.964	314.379	350.281	381.712	1090.21
LMRG_RS05640	LMRG_00581	3.17656	7.28553	2e-14	2.32e-12	505.969	67.5936	37.1528	95.2259	536.759	27.7097	3.66597	321.34	280.915	39.0379	30.3259	30.1966	44.3483	170.994
LMRG_RS00940	LMRG_02617	3.14633	9.55043	6.93e-13	6.97e-11	4915.67	138.004	158.303	396.942	1688.6	142.507	172.3	374.018	756.751	170.465	187.01	238.553	161.554	953.81
LMRG_RS00935	LMRG_02616	3.06513	8.42687	5.25e-15	6.6e-13	1876.09	83.0838	93.6898	249.592	856.971	72.2431	109.979	205.447	458.637	52.0505	110.184	77.7563	60.187	479.376
LMRG_RS01420	LMRG_02597	2.89923	7.72333	1.14e-12	1.11e-10	638.724	40.8378	32.3068	98.233	578.225	51.4608	43.9916	173.839	871.41	89.7871	55.5975	55.1089	80.7772	177.913
LMRG_RS13060	LMRG_02694	2.86498	4.59036	3.67e-06	0.00017591	71.3868	15.4902	9.69205	7.01665	48.3774	1.97926	0	63.2144	74.5285	5.20505	1.01086	8.30407	9.50321	26.6869
LMRG_RS02480	LMRG_00177	2.83752	4.15241	2.08e-05	0.000805318	37.572	0	4.84602	9.0214	69.1106	0.989632	16.4968	21.0715	51.5966	3.90379	2.02173	7.54916	1.58387	15.8145
LMRG_RS13510	LMRG_02196	2.81319	3.16803	0.000355598	0.00932593	15.0288	0	3.23068	4.00951	23.0369	0	3.66597	0	45.8637	2.60252	2.02173	3.01966	1.58387	7.90723
LMRG_RS13990	LMRG_01951	2.80275	8.50327	1.22e-12	1.15e-10	1650.66	54.9198	87.2284	168.399	976.763	183.082	108.146	305.536	624.893	104.101	53.5758	89.835	131.461	522.866
LMRG_RS08155	LMRG_01330	2.74762	9.70884	1.93e-17	3.63e-15	3295.06	314.029	201.918	435.032	2001.9	345.381	284.112	1148.39	1605.23	171.767	222.39	209.867	190.064	1285.91
LMRG_RS09495	LMRG_01026	2.72526	4.70956	1.6e-05	0.000644033	28.8052	5.6328	3.23068	4.00951	69.1106	3.95853	14.6639	15.8036	171.989	3.90379	16.1738	6.03933	9.50321	39.5362
LMRG_RS11155	LMRG_01633	2.66867	9.47332	1.52e-06	7.87e-05	3217.41	246.435	659.059	591.403	1649.44	27.7097	27.4947	547.858	601.961	335.726	205.205	127.581	90.2805	1582.44
LMRG_RS06430	LMRG_00743	2.64522	8.6658	1.48e-11	1.21e-09	1186.02	98.574	137.304	179.426	1495.09	103.911	225.457	437.233	1106.46	74.1719	144.554	81.5309	136.213	294.544
LMRG_RS11175	LMRG_01629	2.64178	4.3408	1.54e-06	7.87e-05	61.3676	5.6328	0	18.0428	50.6811	0.989632	10.9979	31.6072	22.9318	10.4101	3.03259	10.5688	3.16774	28.6637
LMRG_RS06250	LMRG_00706	2.61213	6.62879	5.56e-05	0.00178464	22.5432	63.369	27.4608	60.1427	59.8958	30.6786	9.16491	489.911	527.432	19.5189	4.04346	86.8153	19.0064	64.2463
LMRG_RS01360	LMRG_02610	2.59666	6.99863	9.65e-15	1.16e-12	230.442	26.7558	45.2296	217.516	327.123	17.8134	18.3298	173.839	338.245	32.5315	86.9343	37.7458	55.4354	185.82
LMRG_RS08160	LMRG_01329	2.58836	9.80107	1.25e-10	9.22e-09	4792.93	326.702	227.763	303.721	1833.73	313.713	221.791	721.697	1375.91	392.981	169.825	308.761	300.935	1173.24
LMRG_RS09920	LMRG_01110	2.50822	5.89502	1.02e-05	0.000457631	326.876	8.4492	6.46136	17.0404	57.5922	8.90668	20.1628	47.4108	63.0626	22.1214	9.09778	56.6187	17.4225	129.481
LMRG_RS11160	LMRG_01632	2.44402	10.8432	4.82e-06	0.000227287	4720.29	759.02	1434.42	2740.5	4089.04	30.6786	164.968	2286.25	3898.41	424.211	1727.57	199.298	319.941	2919.75
LMRG_RS04025	LMRG_02795	2.42284	6.94696	8.13e-11	6.13e-09	427.068	11.2656	48.4602	93.2212	294.872	63.3364	54.9895	252.857	212.12	36.4353	48.5215	49.8244	28.5096	104.771
LMRG_RS00505	LMRG_02352	2.33017	9.10935	4.94e-05	0.0016093	1838.52	142.228	521.755	725.722	1267.03	29.6889	7.33193	758.572	504.5	68.9669	141.521	138.15	567.025	994.335
LMRG_RS09915	LMRG_01109	2.31695	4.81668	0.000189295	0.00523775	121.483	7.041	11.3074	17.0404	41.4664	3.95853	7.33193	0	34.3978	11.7114	2.02173	24.1573	6.33547	61.2811
LMRG_RS08825	LMRG_02524	2.31324	7.60964	9.17e-12	7.68e-10	629.957	104.207	82.3824	109.259	479.167	32.6578	54.9895	368.75	338.245	55.9543	54.5867	106.443	85.5288	231.287
LMRG_RS07555	LMRG_01452	2.30212	7.54033	3.06e-12	2.72e-10	482.174	88.7166	79.1517	132.314	488.382	70.2638	104.48	363.483	424.239	74.1719	25.2716	57.3736	57.0192	171.982
LMRG_RS09925	LMRG_01111	2.28226	5.7663	0.000144938	0.00416318	225.432	40.8378	6.46136	55.1308	32.2516	11.8756	0	26.3393	137.591	2.60252	26.2825	40.0105	28.5096	101.806
LMRG_RS01365	LMRG_02609	2.26503	7.58114	2.71e-17	4.53e-15	285.547	80.2674	56.5369	279.663	605.87	69.2742	38.4926	316.072	326.779	53.3517	101.086	92.0997	85.5288	285.649
LMRG_RS06025	LMRG_00661	2.24303	6.62817	2.35e-11	1.82e-09	313.1	36.6132	27.4608	72.1712	232.672	27.7097	29.3277	189.643	171.989	57.2555	48.5215	34.7261	39.5967	99.8288
LMRG_RS00730	LMRG_02397	2.22637	9.73757	0.000387655	0.00999288	2095.26	102.799	67.8443	1557.7	3204.43	15.8341	20.1628	647.947	733.819	435.923	750.061	621.296	627.212	1034.86
LMRG_RS00500	LMRG_02351	2.21642	8.00634	1.16e-05	0.000491196	740.168	84.492	201.918	464.101	670.373	16.8237	7.33193	263.393	235.051	52.0505	106.141	58.1285	270.841	396.35
LMRG_RS04690	LMRG_02031	2.1704	7.0231	2.14e-05	0.000806941	725.139	28.164	43.6142	21.0499	122.095	19.7926	42.1586	136.964	246.517	88.4858	52.5649	101.914	33.2612	137.388
LMRG_RS04040	LMRG_02792	2.16768	4.16152	0.000932003	0.0208216	50.096	4.2246	9.69205	19.0452	4.60737	0	0	68.4822	22.9318	19.5189	6.06518	5.28441	7.91934	19.7681
LMRG_RS03250	LMRG_00334	2.08322	5.09053	4.19e-05	0.00145332	80.1536	2.8164	11.3074	85.2021	59.8958	6.92742	34.8267	10.5357	17.1989	7.80757	18.1956	15.8532	7.91934	68.1999
LMRG_RS03780	LMRG_00441	2.0531	4.31467	0.000352991	0.00932593	50.096	5.6328	3.23068	26.0618	32.2516	0	10.9979	42.1429	0	9.10883	14.1521	11.3237	4.7516	33.6057
LMRG_RS08675	LMRG_02554	2.00398	5.01027	0.00039947	0.0102102	77.6488	14.082	17.7688	15.0357	59.8958	5.93779	18.3298	0	97.4603	2.60252	9.09778	20.3827	19.0064	73.1419
LMRG_RS12530	LMRG_01780	1.98101	9.44172	3.01e-13	3.13e-11	2010.1	328.111	258.455	739.755	1808.39	204.854	212.626	900.805	945.938	265.457	364.922	432.567	386.464	858.923
LMRG_RS00665	LMRG_02384	1.97677	9.95972	0.00228547	0.0439044	2472.24	122.513	87.2284	2300.46	2656.15	24.7408	10.9979	684.822	699.421	598.58	989.636	840.221	841.034	1564.64
LMRG_RS11185	LMRG_01627	1.9472	7.46542	2.56e-05	0.000938327	879.185	78.8592	69.4597	157.373	373.197	46.5127	14.6639	105.357	120.392	57.2555	78.8474	161.552	117.206	166.052
LMRG_RS02185	LMRG_00117	1.8974	5.02783	1.85e-05	0.000722921	93.93	30.9804	9.69205	28.0666	32.2516	9.89632	7.33193	84.2858	34.3978	16.9164	22.239	7.54916	9.50321	50.4086
LMRG_RS12800	LMRG_01726	1.89195	8.22369	3.04e-10	2.18e-08	870.418	219.679	134.073	359.854	617.388	82.1394	53.1565	358.215	401.307	117.114	183.977	106.443	205.903	451.701
LMRG_RS00135	LMRG_02456	1.85961	6.05413	0.000102303	0.00308547	135.259	53.5116	29.0761	50.1189	39.1627	34.6371	43.9916	36.875	384.108	24.724	14.1521	21.8926	31.6774	62.2695
LMRG_RS03035	LMRG_00289	1.80717	7.13451	1.88e-11	1.5e-09	270.518	52.1034	41.9989	229.545	352.464	77.1913	51.3235	221.25	223.585	66.3643	81.88	88.3251	76.0256	122.562
LMRG_RS08820	LMRG_02525	1.80526	8.56425	2.08e-07	1.25e-05	1620.61	147.861	179.303	236.561	628.906	206.833	80.6512	316.072	378.375	205.599	214.303	240.818	178.977	623.683
LMRG_RS09375	LMRG_01001	1.80086	5.94289	1.43e-06	7.55e-05	151.54	22.5312	20.9994	47.1118	138.221	16.8237	16.4968	79.018	57.3296	57.2555	41.4454	32.4614	22.1741	126.516
LMRG_RS05020	LMRG_02096	1.73931	3.73265	0.00255678	0.0475077	10.0192	11.2656	8.07671	19.0452	29.9479	1.97926	3.66597	10.5357	45.8637	9.10883	2.02173	3.01966	7.91934	8.89564
LMRG_RS03185	LMRG_00319	1.71536	4.62183	0.000185495	0.00518013	27.5528	9.8574	19.3841	43.1023	36.859	4.94816	12.8309	36.875	85.9944	18.2177	11.1195	5.28441	14.2548	15.8145
LMRG_RS06050	LMRG_00666	1.71291	6.54384	0.000116642	0.00341545	220.422	11.2656	80.7671	57.1355	131.31	18.803	21.9958	279.197	143.324	76.7744	27.2933	42.2753	98.1998	103.782
LMRG_RS01190	LMRG_02677	1.69846	8.19697	2.83e-05	0.00101551	1303.75	135.187	171.226	207.492	292.568	160.32	172.3	121.161	160.523	85.8833	179.934	163.817	115.622	776.886
LMRG_RS03040	LMRG_00290	1.6517	8.48345	1.4e-09	9.84e-08	588.628	157.718	161.534	597.417	1002.1	183.082	122.81	342.411	624.893	109.306	235.531	276.299	239.164	352.86
LMRG_RS00210	LMRG_02471	1.64473	7.40207	4.57e-05	0.00154738	777.74	56.328	90.4591	46.1094	230.369	72.2431	95.3151	158.036	223.585	62.4606	105.13	132.11	85.5288	200.646
LMRG_RS04625	LMRG_02018	1.61617	4.47321	0.00147198	0.0302007	53.8532	22.5312	3.23068	26.0618	18.4295	2.96889	7.33193	42.1429	45.8637	9.10883	25.2716	9.05899	6.33547	19.7681
LMRG_RS04770	LMRG_02046	1.54512	5.94429	1.63e-06	8.19e-05	142.774	35.205	37.1528	84.1997	96.7548	33.6475	36.6597	36.875	91.7274	28.6278	26.2825	21.8926	45.9322	110.701
LMRG_RS02035	LMRG_00087	1.52005	7.77016	4.79e-05	0.00158846	676.296	147.861	56.5369	133.316	334.035	127.662	29.3277	284.465	309.58	165.26	60.6518	185.709	188.48	333.092
LMRG_RS10135	LMRG_01154	1.46506	9.40897	0.00103981	0.0224004	289.304	295.722	235.84	429.018	1859.08	865.928	513.235	964.019	2591.3	507.492	167.803	306.496	212.238	320.243
LMRG_RS09700	LMRG_01066	1.46427	8.44955	3.82e-05	0.00133949	1145.95	194.332	153.457	466.106	907.652	171.206	102.647	210.715	149.057	236.83	214.303	246.103	264.506	379.547
LMRG_RS10065	LMRG_01140	1.44922	7.30674	0.000457694	0.0112884	190.365	71.8182	75.921	95.2259	264.924	132.611	163.135	410.893	521.699	67.6656	99.0647	77.7563	42.7644	41.513
LMRG_RS07080	LMRG_00875	1.43305	8.60188	6.27e-07	3.57e-05	1035.73	133.779	226.148	377.896	550.581	254.335	207.127	479.376	791.148	152.248	156.684	429.547	229.661	403.269
LMRG_RS01200	LMRG_02675	1.38678	8.88051	4.62e-05	0.00154738	1643.15	139.412	389.297	382.908	794.772	290.952	434.417	279.197	407.04	180.875	285.064	231.759	269.257	824.329
LMRG_RS01425	LMRG_02596	1.36638	7.8391	1.38e-06	7.42e-05	433.33	218.271	151.842	368.875	511.418	138.548	67.8204	374.018	252.25	128.825	170.836	123.051	85.5288	161.11
LMRG_RS05140	LMRG_02120	1.36249	8.30854	1.45e-07	9.11e-06	924.271	205.597	148.611	245.583	481.47	193.968	190.63	342.411	527.432	167.863	253.727	181.935	166.306	387.454
LMRG_RS04815	LMRG_02055	1.33843	7.89563	4.58e-08	2.94e-06	366.953	107.023	161.534	286.68	377.805	115.787	93.4821	252.857	596.228	173.068	201.162	129.846	159.971	306.405
LMRG_RS07340	LMRG_00928	1.33143	8.76379	8.78e-07	4.81e-05	1049.51	222.496	221.302	529.256	1080.43	237.512	229.123	421.429	493.035	202.997	344.705	388.782	251.835	382.512
LMRG_RS11255	LMRG_01613	1.325	11.3879	2.43e-07	1.41e-05	7559.48	1732.09	1549.11	2128.05	5102.67	1583.41	1277.59	3281.88	3697.76	2069.01	1490.01	1798.21	1525.26	2701.31
LMRG_RS14195	LMRG_01909	1.31555	7.8857	4.47e-05	0.00153262	363.196	142.228	153.457	123.292	184.295	89.0668	126.476	368.75	819.813	171.767	101.086	177.405	190.064	321.231
LMRG_RS00645	LMRG_02380	1.28575	5.62064	0.000745631	0.0172986	78.9012	25.3476	22.6148	66.1569	76.0217	15.8341	23.8288	42.1429	34.3978	11.7114	50.5432	49.0695	31.6774	115.643
LMRG_RS13135	LMRG_02679	1.27727	7.17591	0.00162625	0.0326985	266.761	16.8984	90.4591	174.414	463.041	86.098	133.808	142.232	91.7274	75.4732	124.336	34.7261	148.884	142.33
LMRG_RS01710	LMRG_00023	1.27016	6.27284	0.000201981	0.00548807	215.413	39.4296	30.6915	42.0999	80.629	31.6682	45.8246	115.893	126.125	72.8707	62.6736	47.5597	45.9322	105.759
LMRG_RS06075	LMRG_00671	1.23995	6.94698	1.34e-05	0.000555134	222.927	57.7362	62.9983	139.331	251.102	102.922	31.1607	142.232	143.324	78.0757	70.7605	104.178	104.535	185.82
LMRG_RS08660	LMRG_02556	1.20086	7.0683	0.00074542	0.0172986	295.566	45.0624	159.919	53.126	251.102	49.4816	102.647	226.518	183.455	67.6656	60.6518	68.6973	131.461	170.994
LMRG_RS13180	LMRG_02130	1.19062	6.16518	0.000975602	0.0213218	110.211	46.4706	40.3835	71.1688	142.829	7.91705	36.6597	73.7501	137.591	78.0757	63.6844	41.5204	47.516	88.9564
LMRG_RS07155	LMRG_00890	1.18791	9.973	7.22e-07	4.03e-05	1993.82	832.246	591.215	958.273	2195.41	754.099	667.206	1074.64	1628.16	623.304	492.291	495.225	733.331	1014.1
LMRG_RS01235	LMRG_02938	1.18564	7.54313	0.000128867	0.00373715	91.4252	74.6346	101.766	448.063	264.924	134.59	82.4842	300.268	395.574	153.549	112.206	158.532	137.796	149.249
LMRG_RS11305	LMRG_01603	1.18135	8.70767	1.23e-05	0.000514492	1133.42	364.724	292.377	329.782	732.572	372.101	229.123	395.09	521.699	252.445	175.89	243.838	229.661	549.553
LMRG_RS06070	LMRG_00670	1.17781	7.9235	2.6e-06	0.000126574	424.563	159.127	104.997	389.925	370.894	213.76	100.814	247.59	298.114	163.959	169.825	246.857	88.6966	384.489
LMRG_RS04745	LMRG_02040	1.15008	7.91998	0.000197711	0.00542089	652.5	184.474	100.151	217.516	511.418	201.885	102.647	158.036	343.978	96.2934	173.869	215.151	186.896	213.495
LMRG_RS05145	LMRG_02121	1.14598	8.89066	2.13e-05	0.000806941	1420.22	360.499	285.915	420.999	718.75	375.07	273.114	384.554	699.421	288.88	370.987	241.573	294.599	480.364
LMRG_RS07335	LMRG_00927	1.13544	8.00125	0.000762337	0.0175512	876.68	138.004	127.612	234.556	486.078	137.559	152.138	131.697	240.784	204.298	192.064	276.299	114.038	229.31
LMRG_RS01370	LMRG_02608	1.132	7.66805	5.76e-06	0.000263176	222.927	177.433	111.459	207.492	476.863	90.0565	150.305	242.322	321.046	171.767	102.097	142.679	123.542	290.591
LMRG_RS11115	LMRG_01641	1.13058	9.04665	0.00040912	0.0103689	816.565	512.585	368.298	226.537	1271.63	350.33	430.751	1027.23	802.614	139.235	298.205	259.691	438.731	461.585
LMRG_RS12965	LMRG_01692	1.12241	9.49263	1.15e-05	0.000491196	1913.67	428.093	526.601	535.27	1059.7	531.432	408.755	642.679	1089.26	390.379	638.866	465.783	432.396	994.335
LMRG_RS11415	LMRG_01580	1.11049	6.75933	0.00245532	0.0465738	78.9012	91.533	71.075	130.309	71.4143	60.3675	97.1481	279.197	303.847	65.0631	30.3259	111.728	47.516	96.8636
LMRG_RS13720	LMRG_02238	1.10029	10.9851	0.000867259	0.0195198	6039.07	1271.6	1285.81	1139.7	2524.84	1179.64	865.168	1870.09	2172.79	2657.18	782.409	1809.53	1018.43	3721.34
LMRG_RS09340	LMRG_00994	1.05984	8.99206	0.000460371	0.0112884	324.371	316.845	310.145	595.413	426.182	343.402	582.888	1079.91	1352.98	377.366	167.803	349.526	327.861	593.043
LMRG_RS07125	LMRG_00884	1.04773	6.60381	0.000951565	0.0211024	180.346	50.6952	75.921	71.1688	133.614	56.409	38.4926	63.2144	206.387	98.8959	52.5649	62.658	88.6966	160.121
LMRG_RS03385	LMRG_00362	1.03576	8.85253	0.00241541	0.0461069	1281.2	174.617	277.839	251.597	334.035	236.522	340.935	410.893	487.302	512.697	244.629	478.617	272.425	1124.8
LMRG_RS03045	LMRG_00291	1.03118	8.31551	1.58e-05	0.000644033	611.171	233.761	140.535	329.782	619.692	250.377	163.135	331.875	493.035	243.336	190.042	274.789	253.419	302.452
LMRG_RS11395	LMRG_01585	1.01524	5.68813	0.00139638	0.0290448	70.1344	45.0624	30.6915	54.1284	94.4511	27.7097	27.4947	105.357	68.7955	36.4353	28.3042	30.1966	50.6838	38.5478
LMRG_RS01205	LMRG_02674	1.00186	10.0282	0.00152008	0.0307689	2742.76	511.177	982.127	723.717	2324.42	613.572	1024.64	558.394	1014.73	589.472	526.66	634.884	953.488	1378.82
LMRG_RS04445	LMRG_02312	-1.01367	7.40013	0.000146372	0.0041647	111.464	195.74	163.149	185.44	71.4143	290.952	214.459	94.8215	63.0626	160.055	198.129	252.897	216.99	85.0028
LMRG_RS07830	LMRG_01394	-1.01522	9.37734	0.000222204	0.00598365	225.432	846.328	828.67	558.325	368.59	762.016	984.312	600.536	372.642	510.095	1367.7	495.225	955.072	386.466
LMRG_RS11430	LMRG_01577	-1.02112	8.78973	5.8e-05	0.00184167	285.547	766.061	542.755	301.716	170.473	564.09	471.077	173.839	223.585	562.145	378.063	609.972	603.454	480.364
LMRG_RS08170	LMRG_01327	-1.06461	6.85278	0.000364709	0.00948243	26.3004	140.82	132.458	100.238	52.9848	142.507	128.309	79.018	57.3296	134.03	214.303	141.924	118.79	93.8984
LMRG_RS05405	LMRG_00535	-1.08265	8.42548	5.47e-06	0.000253839	181.598	385.847	481.372	282.671	112.881	452.262	518.734	163.304	263.716	370.86	530.704	455.214	321.525	237.217
LMRG_RS03435	LMRG_00372	-1.10727	6.88718	0.0011043	0.0236211	68.882	147.861	135.689	81.1926	13.8221	172.196	150.305	115.893	40.1307	145.741	212.281	117.012	109.287	92.91
LMRG_RS08575	LMRG_02770	-1.10927	5.78318	0.00145485	0.0300537	28.8052	46.4706	62.9983	28.0666	25.3406	92.0357	93.4821	36.875	45.8637	58.5568	85.9234	41.5204	52.2676	28.6637
LMRG_RS13890	LMRG_01971	-1.15941	7.55606	9.81e-05	0.00298936	62.62	199.964	211.61	124.295	64.5032	300.848	383.093	163.304	114.659	282.374	124.336	192.504	235.996	127.504
LMRG_RS03430	LMRG_00371	-1.19072	8.08672	3.58e-05	0.00127137	116.473	294.314	460.372	269.64	69.1106	443.355	410.588	215.982	91.7274	327.918	369.976	298.947	221.741	158.145
LMRG_RS13140	LMRG_02678	-1.21373	7.29062	6.6e-05	0.00207205	108.959	178.841	251.993	92.2188	59.8958	268.19	236.455	68.4822	34.3978	156.151	239.575	87.5702	207.487	139.365
LMRG_RS10335	LMRG_01195	-1.23973	7.28102	1.09e-05	0.000485646	61.3676	149.269	161.534	78.1855	62.1995	174.175	322.605	100.089	57.3296	196.491	190.042	247.612	174.225	145.295
LMRG_RS09620	LMRG_01050	-1.30133	5.03548	0.000768362	0.0175559	10.0192	28.164	43.6142	20.0476	16.1258	50.4712	25.6618	15.8036	0	45.5442	40.4346	42.2753	39.5967	24.7101
LMRG_RS12885	LMRG_01708	-1.34815	8.14597	2.18e-07	1.29e-05	100.192	521.034	398.989	174.414	101.362	410.697	436.25	247.59	120.392	268.06	269.901	313.29	397.551	154.191
LMRG_RS06765	LMRG_00810	-1.35547	8.40515	2.11e-06	0.00010448	90.1728	435.134	397.374	353.839	92.1475	578.935	461.912	215.982	137.591	379.968	543.845	450.685	380.128	167.04
LMRG_RS12795	LMRG_01727	-1.36573	5.61736	0.00262981	0.0480697	17.5336	63.369	45.2296	37.088	0	61.3572	54.9895	31.6072	22.9318	105.402	38.4128	34.7261	91.8643	32.6173
LMRG_RS13895	LMRG_01970	-1.38675	5.61015	0.00228334	0.0439044	7.5144	99.9822	40.3835	16.038	9.21475	61.3572	67.8204	52.6786	17.1989	57.2555	81.88	45.2949	36.429	43.4898
LMRG_RS06205	LMRG_00696	-1.41248	5.54465	0.000241408	0.00644325	12.524	47.8788	95.3051	25.0594	9.21475	43.5438	60.4884	15.8036	17.1989	81.9795	54.5867	37.7458	53.8515	44.4782
LMRG_RS04420	LMRG_02307	-1.48358	6.75499	1.83e-05	0.000722921	46.3388	138.004	146.996	94.2235	18.4295	136.569	47.6575	42.1429	45.8637	195.189	157.695	160.042	167.89	52.3854
LMRG_RS14510	LMRG_02423	-1.70734	4.9343	0.000445978	0.0112089	15.0288	32.3886	33.9222	10.0238	27.6442	41.5645	82.4842	0	0	33.8328	40.4346	18.8729	28.5096	9.88404
LMRG_RS08785	LMRG_02532	-1.71092	4.03724	0.000973856	0.0213218	5.0096	8.4492	25.8455	4.00951	9.21475	7.91705	29.3277	0	0	20.8202	19.2064	13.5885	28.5096	9.88404
LMRG_RS03290	LMRG_00342	-1.79616	4.8215	2.58e-05	0.000938327	13.7764	26.7558	46.8449	17.0404	11.5184	28.6993	42.1586	0	0	50.7492	30.3259	40.0105	22.1741	7.90723
LMRG_RS07455	LMRG_01472	-2.03425	5.82734	1.63e-07	1.01e-05	17.5336	77.451	67.8443	35.0832	13.8221	133.6	62.3214	0	5.73296	55.9543	71.7713	82.2858	77.6095	25.6985
LMRG_RS02865	LMRG_00255	-2.12005	6.52146	8.48e-05	0.00260884	12.524	219.679	101.766	47.1118	4.60737	168.237	40.3256	84.2858	5.73296	214.708	38.4128	148.718	110.871	29.6521
LMRG_RS03025	LMRG_00287	-2.68347	3.94407	0.000451779	0.0112609	7.5144	9.8574	16.1534	1.00238	0	25.7304	23.8288	5.26786	0	15.6151	30.3259	25.6671	0	1.97681
LMRG_RS10940	LMRG_01676	-3.70158	4.79907	0.000104534	0.00312152	0	46.4706	54.9216	2.00476	0	51.4608	102.647	26.3393	0	10.4101	14.1521	20.3827	19.0064	0
LMRG_RS05595	LMRG_00571	-4.73393	2.4812	0.000690094	0.0163884	0	0	3.23068	0	0	5.93779	5.49895	0	0	5.20505	9.09778	5.28441	0	0
