# Supplementary material for: Transcriptome analysis suggests the cell wall as the primary target of the antilisterial effect of carrots
Source: Microbiol Spectr. 2025 Nov 25;14(1):e02091-25. doi: 10.1128/spectrum.02091-25 (PMC12772317; doi:10.1128/spectrum.02091-25)
Supplement: Table S2 — All significantly differentially expressed genes in L. monocytogenes EGD-e across all time points. [file spectrum.02091-25-s0003.xlsx]

## Sheet: EGD-e_3min
Tale S2: All significantly differentially expressed genes in L. monocytogenes EGD-e across all time points
L. monocytogenes EGD-e RNA-seq results after 3 min
ORF	Gene	log2FC	logCPM	PValue	FDR	3m_C30	3m_C47	3m_TSB	3m_C13	3m_C44	3m_C31	3m_C3
lmo1972	lmo1972	6.09785	-1.52496	0.00166207	0.0465836	0	0	0	0.185233	1.26579	0	0
lmo1102	lmo1102	5.70377	-1.80773	0.000786765	0.0258448	0	0.198831	0	0.694624	0.202526	0	0
lmos09		5.59403	-0.840777	3.33285e-07	3.08541e-05	0	1.2924	0.0448434	0.833549	1.01263	0	0
lmo0437	lmo0437	5.47706	4.71028	9.70782e-34	2.96574e-30	2.43425	85.0998	0.807181	66.3134	26.0753	0.92669	1.2512
lmo2487	lmo2487	5.17143	4.71435	1.90392e-26	1.93883e-23	2.35311	66.3102	2.33186	86.0408	24.2525	0.521263	1.31376
lmo2568	lmo2568	5.08218	-0.114714	3.65574e-05	0.00218986	0	4.57312	0.179373	1.43556	0.101263	0	0
lmo0796	lmo0796	4.43372	6.2332	5.1709e-24	3.94927e-21	10.7918	189.387	2.46639	143.231	162.73	5.03888	12.3868
lmo1971	ulaA	4.41252	1.64124	5.62683e-07	4.91142e-05	0.48685	0.894741	0.13453	1.20401	17.2654	0.347509	0.250239
lmo1973	lmo1973	4.18219	0.513771	0.000462517	0.0176624	0	0	0.313904	0.740932	7.44284	0.231673	0
lmo2004	lmo2004	4.13041	3.95833	2.15535e-12	5.48717e-10	0.48685	18.0937	1.83858	70.3886	11.5946	1.9113	3.31567
lmo0646	lmo0646	4.12106	4.74723	1.05163e-23	6.42548e-21	4.70622	52.7897	1.21077	68.1658	52.8087	2.02713	5.50526
lmo2003	lmo2003	4.10986	2.80885	1.13622e-09	1.73558e-07	1.05484	4.07604	1.21077	35.75	4.45558	0.752936	0.375359
lmo2486	lmo2486	4.02868	3.73661	1.32766e-20	6.76002e-18	1.46055	31.2165	2.28701	42.9741	11.4934	0.868772	2.31471
lmo1970	lmo1970	4.02653	0.771595	0.000501085	0.0184971	0.324567	0.397663	0.179373	0	9.56936	0.173754	0.12512
lmos10		3.56099	-0.200221	0.000100633	0.00530056	0	1.78948	0.40359	0.740932	2.32905	0	0.0625598
lmo1968	lmo1968	3.55877	0.30446	0.000970299	0.0305594	0.324567	0	0.179373	0.926165	5.772	0	0.250239
lmo0496	lmo0496	3.50393	-1.74179	0.00126907	0.0376409	0	0.397663	0.0896867	0.370466	0.405052	0	0
lmo0954	lmo0954	3.41576	2.90897	9.35509e-12	2.04141e-09	0.567992	20.4796	1.39014	21.3944	4.45558	1.67963	2.06447
lmos03		3.39634	1.27591	0.00021292	0.0097085	0.324567	12.6258	0	1.99126	0.65821	0.521263	1.06352
lmo2829	lmo2829	3.34724	3.55292	1.09711e-17	4.78808e-15	2.02854	23.7603	0.717494	23.9877	24.2019	2.66423	4.06639
lmo2185	lmo2185	3.2887	0.0248345	0.00131225	0.0382376	0.324567	0.397663	0.0896867	4.44559	0.405052	0	0.312799
lmo2485	lmo2485	3.23843	-0.843366	0.000407754	0.0166092	0.0811417	0.994157	0.0448434	1.38925	0.354421	0.115836	0.12512
lmo2207	lmo2207	3.08901	3.25098	5.47247e-16	1.8576e-13	3.24567	22.6668	1.88342	25.5159	8.86052	1.73754	2.12703
lmo0997	clpE	2.9735	4.29368	2.84957e-30	4.35271e-27	5.67992	40.4622	4.48434	34.0366	42.2267	3.76468	5.94318
lmo0047	lmo0047	2.92722	3.68561	4.47888e-11	8.55186e-09	1.29827	23.9592	4.66371	39.362	12.7085	5.15471	2.06447
lmo0152	lmo0152	2.90358	4.25932	0.000441962	0.0173102	0.162283	80.0296	1.43499	21.5797	12.3035	11.8153	6.81902
lmo0955	lmo0955	2.90171	4.32272	4.33764e-16	1.65644e-13	2.75882	43.5441	7.35431	53.2545	21.6197	6.19724	4.62942
lmo2210	lmo2210	2.89793	2.36504	2.37908e-11	4.8454e-09	0.649134	15.4094	1.79373	9.72474	5.21505	1.21628	1.62655
lmos08		2.85218	-0.40104	0.00020976	0.0097085	0	1.69007	0.179373	1.01878	1.21516	0.115836	0.375359
lmo1966	lmo1966	2.79183	1.98037	9.18594e-10	1.477e-07	0.649134	9.04683	1.61436	10.1415	3.49358	0.92669	1.06352
lmo0193	lmo0193	2.74446	2.7902	6.40592e-09	8.50874e-07	2.19083	13.5205	2.6906	21.5333	4.70873	0.868772	2.12703
lmo1100	cadA	2.61822	3.76884	1.75954e-13	5.37539e-11	4.21937	36.1873	2.24217	25.9789	15.8477	4.11219	6.3811
lmo0278	lmo0278	2.53141	3.46087	6.89531e-09	8.77715e-07	4.8685	13.1229	3.4081	40.0103	8.60736	2.89591	3.12799
lmo2125	lmo2125	2.5196	2.8449	0.000986846	0.0307634	3.57023	0.795325	1.74889	34.8701	3.94926	2.5484	1.37632
lmo0759	lmo0759	2.51699	2.10613	3.58875e-12	8.43357e-10	1.21713	9.5439	1.56952	5.74222	8.70863	1.15836	1.56399
lmo0135	lmo0135	2.48136	5.73618	0.000429786	0.0172267	3.65138	215.533	4.39465	50.9854	34.8345	36.4305	27.4012
lmo0300	lmo0300	2.46965	0.277343	0.000278339	0.0121475	0.324567	0.69591	0.493277	3.88989	1.36705	0.347509	0.250239
lmo0027	lmo0027	2.44256	2.77764	3.02546e-10	5.43693e-08	3.08338	7.05851	1.97311	20.7924	9.77189	2.20089	2.06447
lmo1974	lmo1974	2.43746	2.15864	0.000640107	0.0230062	0.811417	1.98831	2.86998	1.89864	20.2526	1.44795	0.750718
lmo0758	lmo0758	2.41642	2.68964	2.29811e-08	2.5074e-06	3.81366	16.8012	0.852024	7.59456	11.3415	1.9113	2.43983
lmo0103	lmo0103	2.40575	4.41224	1.08984e-06	8.76177e-05	13.8752	46.4271	1.39014	37.6949	34.4295	4.80721	9.88445
lmo0760	lmo0760	2.39644	1.43107	7.88231e-05	0.00436538	0.0811417	6.76027	1.39014	3.01004	4.91126	1.67963	0.437919
lmo1132	lmo1132	2.37674	0.760652	1.64264e-05	0.00104547	0.9737	1.49123	0.40359	3.56574	3.54421	0.521263	0.375359
lmo2199	lmo2199	2.371	4.47603	1.98308e-08	2.24381e-06	13.2261	43.047	2.51123	29.2205	50.986	10.7149	5.4427
lmo1747	lmo1747	2.31669	2.46048	8.6346e-09	1.05515e-06	2.9211	12.8246	2.10764	11.9012	5.21505	1.79546	1.18864
lmo1967	lmo1967	2.26695	3.87579	1.21184e-12	3.36561e-10	5.11193	26.6434	7.39916	36.2594	17.0122	3.47509	6.0683
lmo0102	lmo0102	2.22708	3.35336	0.000502328	0.0184971	8.60102	19.8831	0.179373	19.7736	15.4933	2.95382	4.06639
lmo2002	lmo2002	2.20646	3.71569	4.95331e-06	0.000343917	5.27421	6.76027	4.30496	50.2908	13.2655	5.90765	4.87966
lmo2001	lmo2001	2.16613	4.55881	1.43705e-06	0.000109755	8.51988	13.6199	9.41711	83.9569	28.6068	6.89226	12.6996
lmo0647	lmo0647	2.13379	0.696206	0.000240662	0.0108121	0.324567	4.57312	0.67265	1.34294	2.48095	0.463345	1.00096
lmo2575	lmo2575	2.07388	2.62371	1.12909e-08	1.32668e-06	4.05708	14.7135	2.24217	9.44689	8.20231	1.73754	2.25215
lmo0194	lmo0194	2.05874	2.73611	1.73732e-06	0.000129452	4.46279	17.1989	2.06279	11.7623	6.02516	1.33212	3.37823
lmo2200	lmo2200	1.99392	5.65405	7.42446e-07	6.30048e-05	35.2966	101.802	9.1032	66.0356	95.7443	31.7971	12.1366
lmo0427	lmo0427	1.97684	1.45278	0.00032778	0.0137174	0.324567	2.88305	1.12108	7.59456	3.08852	0.92669	2.18959
lmo1690	lmo1690	1.96461	3.6456	4.70445e-10	7.9845e-08	3.00224	26.9416	8.43055	18.9864	19.0881	5.61806	4.87966
lmo0425	lmo0425	1.89593	4.91778	2.98143e-06	0.00021182	10.2239	20.9767	15.2916	99.5628	34.3282	14.5954	15.3897
lmo1138	lmo1138	1.86125	2.00683	1.12914e-06	8.84495e-05	2.43425	8.05267	1.0314	6.02007	6.02516	2.20089	1.75167
lmo2000	lmo2000	1.84256	5.11724	4.17195e-07	3.74862e-05	12.1713	30.3218	14.3947	101.739	44.2013	15.9275	23.0846
lmo0426	lmo0426	1.83407	2.31052	0.000673518	0.0233818	1.62283	1.59065	2.60092	16.3931	6.32894	2.25881	2.62751
lmo0901	lmo0901	1.80846	1.53164	0.000502541	0.0184971	2.83996	3.7778	1.07624	6.7147	3.49358	0.579181	0.938397
lmo0797	lmo0797	1.77547	0.71463	0.000657245	0.0233475	0.9737	1.98831	0.53812	3.84359	1.7721	0.92669	0.563038
lmo0292	lmo0292	1.72742	5.34091	3.6546e-08	3.84994e-06	18.906	110.55	21.9284	46.9103	44.7077	18.6496	21.7082
lmo2788	bvrA	1.72171	3.69906	7.36253e-08	7.49751e-06	5.11193	24.0586	4.84308	28.1091	12.1009	8.28229	7.69486
lmo2224	lmo2224	1.7206	1.68234	0.000176791	0.00857297	0.730275	4.37429	1.12108	7.45563	3.54421	2.02713	2.31471
lmo1293	glpD	1.72041	3.33152	5.60359e-06	0.000380421	6.57248	17.696	5.60542	25.0528	6.88589	4.28594	3.62847
lmo2743	lmo2743	1.71182	0.993758	0.000434191	0.0172267	1.37941	4.17546	0.67265	3.47312	1.82274	0.810854	1.00096
lmo2586	lmo2586	1.68027	1.99114	0.00020512	0.00964066	1.86626	3.87721	2.06279	10.9288	4.10116	1.15836	2.81519
lmo1636	lmo1636	1.64383	4.21829	4.05342e-09	5.62872e-07	7.7896	33.4037	10.8521	38.76	18.7337	9.44066	10.5726
lmo1539	lmo1539	1.62216	2.1669	0.000266946	0.0118191	2.67768	8.35092	1.52467	10.4657	2.63284	2.72215	2.37727
lmo2468	clpP	1.45306	3.92671	1.05572e-06	8.71686e-05	12.4958	31.2165	8.69961	17.1341	22.8855	6.60267	6.88158
lmo2206	clpB	1.44625	4.2646	1.39661e-09	2.03174e-07	13.3072	31.9124	10.4037	28.1554	29.7714	11.5257	8.75837
lmo1999	lmo1999	1.42357	6.4039	8.14489e-05	0.00436538	45.1959	67.1056	47.5788	228.531	99.491	35.7934	67.9399
lmo0536	lmo0536	1.38831	1.37282	0.000806533	0.0262123	1.37941	3.97663	1.30046	3.9362	3.59484	0.984608	2.18959
lmo0428	lmo0428	1.34385	4.29306	0.000342346	0.0141333	13.7941	11.9299	9.46195	51.3559	25.8221	9.73025	14.0134
lmo0195	lmo0195	1.33357	2.96568	0.000452238	0.0174884	6.00449	13.2223	5.60542	16.2542	5.82263	2.49048	4.56687
lmo2337	lmo2337	1.3064	5.35565	8.02119e-05	0.00436538	18.338	58.5558	21.5248	94.9319	32.2017	29.1907	31.0297
lmo2336	fruB	1.29504	5.96664	3.43326e-05	0.00209772	31.483	81.4214	39.3276	147.862	53.7707	36.1988	46.7947
lmo0947	lmo0947	1.25374	2.3843	0.000695717	0.0236157	1.78512	10.7369	3.58747	5.0476	7.39221	3.99635	3.37823
lmo0429	lmo0429	1.24233	5.73999	0.000108639	0.00562528	33.9172	47.8189	33.8119	129.941	60.7579	26.2369	40.6013
lmo1518	lmo1518	1.23056	2.74026	0.000709977	0.0238349	3.16453	15.0118	6.27807	6.52947	8.10105	3.93843	3.19055
lmo1746	lmo1746	1.22792	3.38341	6.68955e-06	0.000444273	4.30051	16.503	7.444	13.522	16.1515	7.58728	6.75646
lmo0042	lmo0042	1.17545	2.07047	0.00029309	0.0126111	2.51539	5.36845	2.73545	6.80732	5.772	2.72215	2.62751
lmo1997	lmo1997	1.15801	4.15228	0.000686222	0.0235552	12.0901	13.5205	15.0225	40.6587	22.9867	7.47144	11.6361
lmo2745	lmo2745	1.14343	3.24981	4.57149e-05	0.00263508	6.49134	14.0176	6.27807	17.5045	9.51873	6.48683	5.50526
lmo1257	lmo1257	1.13468	2.26402	0.00144802	0.0417331	2.43425	4.17546	3.45294	7.08516	9.01242	3.76468	2.69007
lmo1998	lmo1998	1.06352	6.2585	0.000318521	0.013515	54.6895	61.7371	54.9331	155.179	109.516	41.6431	57.1797
lmo2229	lmo2229	1.05541	3.98973	0.00013973	0.0071146	9.98043	25.5498	8.34087	26.9514	14.835	12.5103	12.3243
lmo0818	lmo0818	-1.0104	4.15571	0.0012203	0.036911	25.8842	16.7018	19.193	6.39054	10.7845	20.6768	24.4609
lmo1088	tagB	-1.04008	2.77078	0.00175018	0.0486072	6.41019	2.38598	9.68617	4.95498	5.01252	9.61441	8.69581
lmo1073	lmo1073	-1.19382	3.99782	3.92308e-05	0.00230481	14.5244	6.46202	23.9912	11.3455	9.41747	25.3681	19.7063
lmo1833	pyrD	-1.4185	2.41255	0.00131422	0.0382376	9.33129	0.894741	8.29602	3.10265	3.79737	6.77642	4.12895
lmo0819	lmo0819	-1.46348	2.57556	2.24143e-05	0.00139746	10.873	2.98247	5.3812	2.96373	2.78474	7.00809	9.00861
lmo0189	lmo0189	-1.49032	2.76344	0.000739097	0.0245428	9.16901	0.894741	12.601	4.16774	4.55684	9.20898	5.88062
lmo0680	flhA	-1.8282	1.95099	0.000201843	0.00963487	4.8685	1.69007	9.86554	1.06509	1.82274	3.01174	3.75359
lmo2690	lmo2690	-1.90805	2.07933	2.3225e-07	2.21727e-05	4.78736	1.2924	6.7265	1.94495	1.46832	5.84973	6.56878
lmor06		-1.94173	1.01358	0.00110923	0.0340881	3.97594	1.2924	3.27357	0.27785	0.708842	2.31673	1.56399
lmo2101	lmo2101	-1.95641	2.82611	1.38809e-05	0.000902256	7.95189	4.37429	9.86554	1.62079	2.07589	17.0858	5.81806
lmo1835	carB	-2.22746	5.85375	1.46228e-07	1.44106e-05	164.069	18.0937	39.4173	14.1703	23.493	88.441	56.5541
lmo0909	lmo0909	-2.28874	0.315212	0.00180529	0.049686	1.21713	0.497078	1.6592	0.463083	0.101263	2.95382	0.938397
lmo2132	lmo2132	-2.66579	-0.174455	0.000668171	0.0233818	1.05484	0	1.52467	0.138925	0.354421	1.56379	0.625598
lmo2277	lmo2277	-2.71962	0.77168	2.01245e-06	0.000146381	3.00224	0.397663	2.10764	0.27785	0.455684	1.67963	3.25311
lmo2311	lmo2311	-3.40779	-0.957785	0.000533316	0.0193962	0.892559	0	0.448434	0.0926165	0.0506316	0.405427	0.938397
lmot46		-4.06172	-0.791531	0.00159549	0.0451316	1.86626	0.0994157	0.53812	0.0463083	0	0.115836	0.750718

## Sheet: EGD-e_10min
L. monocytogenes EGD-e RNA-seq results after 10 min
ORF	Gene	log2FC	logCPM	PValue	FDR	C30_10min	C47_10min	TSB_10min	C13_10min	C44_10min	C31_10min	C3_10min
lmo2567	lmo2567	7.47186	-0.481826	1.21865e-07	5.31854e-06	0	0.896028	0	2.61969	0.743936	0	0
lmo2487	lmo2487	6.93612	6.85135	4.5241e-53	1.38211e-49	3.49439	340.491	1.11511	289.289	170.023	1.81773	2.22703
lmo0437	lmo0437	6.77504	6.39137	7.4592e-32	3.79797e-29	2.63345	321.077	2.23023	172.463	87.6492	0.440661	1.72415
lmo2486	lmo2486	6.64212	6.16455	4.27639e-49	6.53219e-46	1.26608	270.899	1.72843	126.182	99.0112	1.54231	2.08335
lmo0954	lmo0954	6.1302	5.30274	8.21818e-42	6.27663e-39	1.11415	139.631	1.17087	78.8402	53.09	0.82624	2.08335
lmo2485	lmo2485	6.07846	1.995	1.09854e-18	1.67802e-16	0.253217	16.7259	0.111511	5.98786	5.20755	0	0.14368
lmo2568	lmo2568	6.0731	1.52688	2.29208e-13	2.33411e-11	0	2.38941	0.223023	12.9737	3.58442	0.0550826	0.0718398
lmo2003	lmo2003	5.12872	4.18324	1.22484e-43	1.24729e-40	1.46866	44.0547	1.05936	48.589	29.8251	1.2669	0.790237
lmo0914	lmo0914	5.10837	0.00643009	7.90254e-08	3.55033e-06	0.202573	3.28544	0	1.99595	1.35261	0	0
lmo2004	lmo2004	4.79001	4.92875	6.59408e-27	2.51811e-24	4.40597	70.7862	1.05936	88.4457	44.0951	2.31347	1.93967
lmo1966	lmo1966	4.71217	3.93926	7.00262e-33	4.2786e-30	2.17766	37.6332	0.947846	37.1747	27.3904	1.37707	0.574718
lmo0021	lmo0021	4.60842	-1.6087	0.00214146	0.0286937	0	1.1947	0	0.436615	0.135261	0	0.0718398
lmo0955	lmo0955	4.57653	6.18689	4.15621e-13	3.96788e-11	17.1681	227.591	3.17807	187.121	68.5774	4.18628	2.37071
lmo0997	clpE	4.55103	6.57411	5.22404e-26	1.59594e-23	8.55873	317.941	6.18888	113.894	199.578	6.60992	14.5835
lmo1971	ulaA	4.36834	1.842	0.00025979	0.00529107	1.21544	0.298676	0	1.74646	20.5597	0.0550826	0.14368
lmo1967	lmo1967	4.3222	5.78762	1.22079e-26	4.14392e-24	5.77334	189.211	6.74644	116.389	57.3507	6.77516	4.81326
lmo2484	lmo2484	4.30364	0.966537	2.84355e-09	1.63906e-07	0.202573	7.31756	0.111511	2.99393	2.70522	0.495744	0
lmo0047	lmo0047	4.2102	5.3088	3.82354e-21	6.48939e-19	6.58364	104.985	3.4011	122.502	31.3806	4.57186	4.02303
lmo1970	lmo1970	4.14813	1.4338	0.00297334	0.0373809	0	0	0	0.249494	16.3666	0.660992	0.574718
lmo2125	lmo2125	4.04047	3.65773	5.42948e-07	2.12655e-05	2.38024	4.03213	2.45325	71.2306	5.41045	1.15674	0.502878
lmo0646	lmo0646	4.01315	5.85116	1.27232e-10	8.44987e-09	6.33042	138.884	1.22662	95.5563	138.71	4.1312	19.1812
lmo1973	lmo1973	4.01116	0.546864	2.29095e-05	0.000642097	0.101287	1.1947	0.223023	0.311868	7.23647	0.165248	0.215519
lmo0796	lmo0796	3.94273	7.47977	8.78348e-09	4.62647e-07	44.3129	500.88	2.34174	244.816	404.228	10.7962	42.2418
lmo2207	lmo2207	3.90762	4.29526	1.51248e-18	2.20029e-16	1.26608	40.9186	3.9029	46.1565	38.9552	4.73711	1.22128
lmo2651	lmo2651	3.89934	-0.385105	0.00107215	0.0175156	0	0.298676	0.334534	2.61969	1.14972	0	0
lmo2002	lmo2002	3.7712	4.22573	1.20665e-24	2.83563e-22	3.44375	37.9318	2.45325	56.76	24.347	2.47872	3.23279
lmo1100	cadA	3.72289	5.76534	2.93921e-25	8.16298e-23	8.91323	164.72	5.79859	78.2788	103.069	10.4106	9.77021
lmo0194	lmo0194	3.71655	4.14689	3.75166e-22	6.74195e-20	2.83603	48.6842	4.07016	27.2573	36.7234	1.32198	3.16095
lmo0311	lmo0311	3.68207	-0.875475	0.000468259	0.00866988	0.0506434	2.09073	0.111511	0.748483	0.405784	0	0.14368
lmo0398	lmo0398	3.60883	0.32451	8.88152e-05	0.00200985	0.202573	0.448014	0.223023	5.80074	0.743936	0.110165	0.215519
lmo0193	lmo0193	3.57542	4.43365	2.36308e-27	1.03131e-24	3.64632	57.0471	4.57197	32.8709	46.1917	3.13971	3.80751
lmo1293	glpD	3.56597	5.40269	9.21267e-23	1.75904e-20	7.90036	130.671	5.24103	66.8645	68.8479	6.55483	10.2731
lmo0278	lmo0278	3.54229	4.52835	2.84362e-23	6.20518e-21	4.96305	45.1001	2.8993	66.116	33.4095	3.52529	5.17246
lmo2210	lmo2210	3.47993	3.32658	8.28141e-12	6.17066e-10	3.95018	22.102	1.56116	28.7542	11.7001	0.660992	1.22128
lmo1879	cspD	3.47678	3.03721	4.2454e-12	3.32556e-10	0.810294	27.0302	1.22662	14.2836	10.2798	3.19479	0.862077
lmo2745	lmo2745	3.43652	4.89959	5.37401e-25	1.36813e-22	5.57077	85.4213	6.96946	48.0277	52.7519	4.84727	5.45982
lmo2185	lmo2185	3.43178	-0.100403	0.0020632	0.0284226	0	0	0.223023	4.17903	0.676306	0.220331	0.14368
lmo0292	lmo0292	3.41168	6.67362	9.59142e-17	1.22091e-14	20.5612	381.26	20.0163	102.043	152.304	17.8468	21.1209
lmo2258	lmo2258	3.39041	-0.634399	0.000269687	0.00538492	0.0506434	1.04537	0	1.55934	0.811567	0.220331	0.14368
lmo1969	lmo1969	3.3159	1.07971	0.00166738	0.0240276	0.45579	0	0.334534	0.686109	11.4296	0.110165	0.718398
lmo0915	lmo0915	3.27825	1.33372	1.2632e-05	0.000378342	0.253217	5.07749	0.557557	7.60958	2.4347	0	1.29312
lmo1138	lmo1138	3.2745	3.14031	5.82049e-13	5.22988e-11	1.31673	26.7315	1.33814	8.10857	19.5452	1.81773	3.01727
lmo0195	lmo0195	3.25736	4.86078	6.06922e-21	9.75866e-19	6.83685	86.9147	7.4155	41.8527	49.979	4.95744	5.6035
lmo2001	lmo2001	3.23119	4.93645	8.06479e-16	9.12516e-14	5.57077	49.4309	7.08097	101.918	35.8442	4.57186	9.41101
lmo0813	lmo0813	3.20281	1.92379	1.95155e-10	1.2685e-08	1.01287	8.36293	0.446045	7.85907	6.76306	1.43215	0.359199
lmo2206	clpB	3.16872	5.74163	3.50408e-16	4.11729e-14	9.52095	145.605	12.8796	50.4602	130.189	9.58438	16.3795
lmo1636	lmo1636	3.11144	5.75601	5.61704e-23	1.144e-20	13.1673	131.567	16.0576	96.9285	99.2141	8.97847	12.2846
lmo2761	lmo2761	3.10342	4.2535	2.09455e-12	1.72942e-10	4.76048	21.8033	4.9065	72.6028	20.4921	3.08463	5.10062
lmo2006	alsS	3.05276	5.16288	1.87109e-15	2.04149e-13	6.17849	65.1114	15.4443	93.9346	56.6744	6.11417	6.89662
lmo0917	lmo0917	3.01397	0.793196	4.56845e-06	0.000150071	0.557077	1.1947	0.334534	5.92549	2.50233	0.330496	0.359199
lmo2000	lmo2000	2.98783	5.07233	1.34193e-13	1.41366e-11	7.09007	36.1398	10.9281	118.385	46.3946	7.38107	8.40525
lmo2124	lmo2124	2.92597	2.33209	9.81838e-07	3.70311e-05	1.01287	5.22683	2.34174	20.2714	3.78731	0.771157	1.00576
lmos89	miscRNA	2.88879	5.83117	5.78577e-07	2.23741e-05	4.50726	200.86	23.2501	26.384	110.914	13.6054	19.4686
lmo2575	lmo2575	2.8412	2.98219	1.85435e-09	1.08943e-07	2.07638	29.5689	1.56116	9.9174	7.57463	2.09314	2.94543
lmo0901	lmo0901	2.83934	2.11742	3.7927e-07	1.56577e-05	0.75965	3.58411	1.28238	12.849	8.38619	0.495744	2.15519
lmo1637	lmo1637	2.8381	5.491	2.06828e-16	2.52744e-14	13.1166	127.087	13.0468	80.1501	58.2299	8.53781	14.7272
lmo1215	lmo1215	2.82815	1.57394	3.05219e-08	1.48007e-06	0.506434	7.91491	0.557557	5.86312	3.65205	1.10165	1.0776
lmo1539	lmo1539	2.80121	3.61195	1.23215e-17	1.71101e-15	2.6841	26.1341	2.78778	19.7724	25.6996	3.58037	4.66959
lmo1142	lmo1142	2.79111	-0.280393	0.000709191	0.0123804	0.202573	2.38941	0.111511	1.49697	0.676306	0.110165	0.431039
lmo2762	lmo2762	2.74163	0.734306	8.67394e-05	0.00197753	0.709007	0.896028	0.278778	5.4265	2.56996	0.220331	0.574718
lmo2586	lmo2586	2.6687	2.51996	3.39828e-10	2.16286e-08	0.962224	10.9017	2.11872	13.5974	8.31856	1.32198	2.51439
lmo2743	lmo2743	2.66758	1.61805	2.27923e-08	1.12307e-06	1.1648	8.21359	0.780579	3.80479	5.68097	0.82624	0.862077
lmo0489	lmo0489	2.64601	-0.813951	0.00185865	0.0262878	0.202573	1.1947	0.223023	0.748483	0.879198	0.0550826	0.0718398
lmos03	miscRNA	2.59314	1.74263	0.00423018	0.0493252	0.15193	14.0378	0.0557557	2.1207	3.44916	2.14822	1.93967
lmo1042	lmo1042	2.58004	2.10828	3.63741e-09	1.98434e-07	1.41801	11.2003	1.72843	5.80074	7.64226	1.37707	0.862077
lmo0400	lmo0400	2.57297	1.01748	4.34022e-05	0.00114305	0.60772	2.38941	1.22662	4.92751	3.65205	0.110165	0.502878
lmo1690	lmo1690	2.56461	4.63915	5.95046e-17	7.90376e-15	7.49522	58.6898	10.036	43.2249	40.3755	6.83025	7.61502
lmo0399	lmo0399	2.55315	-0.299147	0.00193559	0.0271249	0.253217	2.38941	0.223023	1.1851	0.811567	0.0550826	0.431039
lmo1132	lmo1132	2.53733	0.988772	0.000942197	0.0158155	0.91158	0.448014	0.278778	6.29973	3.65205	0.220331	1.00576
lmo2224	lmo2224	2.48085	2.63385	6.07509e-10	3.78764e-08	2.6841	10.0056	2.8993	11.5391	13.1203	1.21182	1.4368
lmo0298	lmo0298	2.48056	0.0558977	0.00121564	0.019045	0.101287	1.94139	0.39029	1.06035	2.4347	0.165248	0.646558
lmo2229	lmo2229	2.45926	4.69475	1.10005e-12	9.33511e-11	7.84972	74.221	10.7051	39.732	32.1245	7.82173	8.90813
lmo0426	lmo0426	2.4203	2.14832	2.78978e-05	0.000760962	2.17766	2.68808	1.72843	15.7181	5.61334	0.660992	1.4368
lmo1747	lmo1747	2.41612	3.12644	7.24008e-12	5.52961e-10	2.6841	17.0245	1.83994	15.032	16.5695	4.29645	3.30463
lmo2468	clpP	2.41021	5.24897	3.05608e-09	1.72895e-07	15.5475	79.8958	8.75364	30.0017	102.731	10.6309	18.391
lmo0027	lmo0027	2.36667	3.63732	9.70292e-13	8.46926e-11	4.76048	20.6086	5.96586	29.8146	18.3955	3.58037	3.44831
lmo0300	lmo0300	2.34849	0.471824	0.000302338	0.00577276	0.60772	1.34404	0.446045	4.05428	1.62313	0.220331	0.574718
lmo2123	lmo2123	2.32072	1.44892	0.00255799	0.0327025	0.354504	1.1947	1.61691	11.4767	1.5555	0.495744	1.36496
lmo0279	lmo0279	2.29256	4.03197	1.88059e-11	1.3679e-09	5.01369	34.1984	4.62772	19.2734	36.3176	6.11417	8.69261
lmo0942	lmo0942	2.27662	3.82593	3.62404e-09	1.98434e-07	2.73474	36.4385	6.30039	19.3982	21.9799	4.24136	8.11789
lmo1999	lmo1999	2.26651	6.29468	1.30243e-07	5.60411e-06	30.6392	62.5726	33.9552	266.273	100.634	19.6645	34.8423
lmo0759	lmo0759	2.24882	3.20658	1.96982e-06	7.16403e-05	3.89954	23.4461	0.836335	12.2252	14.7435	3.91087	5.45982
lmo0427	lmo0427	2.22226	1.00488	0.000369143	0.00696131	0.60772	1.79206	0.669068	6.73635	1.69076	0.605909	1.0776
lmo2336	fruB	2.19737	6.16033	5.60857e-11	3.98469e-09	17.8265	145.007	34.0667	155.872	86.77	28.0371	32.7589
lmo2337	lmo2337	2.18241	5.75807	4.63092e-13	4.28711e-11	21.1689	94.9789	17.3958	122.938	74.5289	22.3635	25.0002
lmo2122	lmo2122	2.17807	1.45708	0.00300595	0.037636	0.658364	1.04537	0.780579	11.0401	1.89366	0.660992	2.08335
lmo0428	lmo0428	2.16829	4.15292	6.72049e-06	0.000209501	7.03943	10.9017	8.08457	56.0738	28.202	3.08463	10.1294
lmo2121	lmo2121	2.16654	2.83091	0.000603851	0.0106634	3.08924	3.43477	3.84714	30.3759	3.71968	2.64397	1.58047
lmo0109	lmo0109	2.09511	1.40209	5.78265e-05	0.00142212	0.810294	5.67484	0.947846	6.05024	2.09655	1.43215	1.0776
lmo0429	lmo0429	2.0789	5.69903	8.06459e-07	3.07966e-05	21.017	51.8203	25.8706	175.457	48.4235	15.9189	24.2818
lmo0802	lmo0802	2.04753	1.89399	2.6108e-06	9.16781e-05	1.56994	9.55763	1.67267	5.05226	5.00466	1.5974	1.36496
lmo0606	lmo0606	2.0221	3.41309	6.28128e-08	2.86408e-06	6.27978	27.1795	3.4011	12.4747	16.5019	3.30496	5.31614
lmo0425	lmo0425	2.01941	4.64042	5.94324e-06	0.000189131	11.1922	17.9206	12.2105	87.0111	25.632	8.70306	10.9196
lmo1518	lmo1518	2.01285	3.2372	1.59137e-06	5.92883e-05	5.01369	28.2249	5.46406	11.0401	10.5504	2.97446	2.80175
lmo2205	lmo2205	1.97883	3.41195	4.21597e-07	1.69471e-05	4.96305	24.1928	3.84714	7.85907	23.5354	5.28793	4.59775
lmo0758	lmo0758	1.97572	3.76716	0.000318009	0.00603428	8.15358	28.2249	0.836335	14.4083	28.3372	4.57186	10.4886
lmo0607	lmo0607	1.969	4.74137	5.72309e-08	2.68985e-06	11.2935	71.2342	7.58277	31.2492	37.2645	12.7241	15.8766
lmo2763	lmo2763	1.96899	2.57466	0.000129514	0.00278638	3.54504	6.72021	3.9029	17.8388	5.95149	1.98297	0.933917
lmo2162	lmo2162	1.96555	0.657064	0.000273359	0.0054228	0.60772	2.09073	0.501801	2.43257	3.17864	0.936405	0.574718
lmo0102	lmo0102	1.95931	4.3381	0.00126803	0.0197645	12.5596	42.5613	0.780579	24.2633	38.4142	5.78368	16.9542
lmo2590	lmo2590	1.91659	2.00785	9.83517e-05	0.0021654	3.08924	7.16822	2.17447	4.92751	8.38619	0.881322	1.00576
lmo0110	lmo0110	1.89073	1.62066	0.000540127	0.00976383	0.75965	4.03213	2.39749	8.48281	2.77285	0.991487	1.36496
lmo1992	lmo1992	1.89053	3.55005	4.83769e-06	0.000157225	3.8489	16.4272	10.4263	21.706	21.7094	4.62694	2.58623
lmo1021	lmo1021	1.88371	5.10635	1.18661e-09	7.25018e-08	13.1166	80.6425	18.0648	46.0317	50.4524	17.8468	14.799
lmo1020	lmo1020	1.87724	4.42219	5.27371e-08	2.51737e-06	6.93814	55.5537	11.3742	25.9474	28.6754	10.2454	11.2788
lmo0760	lmo0760	1.80681	2.39689	0.00084904	0.0144906	3.59568	14.9338	0.947846	3.49292	8.31856	1.81773	3.73567
lmo1475	hrcA	1.78437	4.6397	4.14121e-06	0.000137515	6.98878	63.0206	10.8724	21.8931	40.9165	15.6435	15.0864
lmo0536	lmo0536	1.78133	1.66644	0.00145793	0.0220493	1.82316	5.97352	1.33814	6.11261	3.58442	0.330496	2.58623
lmo1997	lmo1997	1.75089	3.61753	0.000140813	0.00300827	7.69779	10.9017	6.4119	39.9815	9.9417	3.52529	6.53742
lmo2341	lmo2341	1.73338	1.74093	0.000493883	0.00908924	1.1648	3.73345	2.78778	7.23534	5.13992	0.82624	1.72415
lmo2764	lmo2764	1.73104	1.146	0.000285534	0.00548621	1.06351	4.77881	1.05936	3.05631	2.97575	0.991487	1.14944
lmo1406	pflB	1.72563	6.18074	5.84403e-08	2.70508e-06	34.4375	120.366	46.1657	158.242	82.9151	28.643	36.4946
lmo2126	lmo2126	1.70169	3.24897	0.00213832	0.0286937	3.59568	3.43477	4.46045	34.555	8.31856	5.78368	5.2443
lmo2335	fruA	1.69559	7.45692	3.31284e-06	0.000112452	67.2037	330.037	117.143	397.133	143.783	77.2259	96.9119
lmo2160	lmo2160	1.68052	1.18298	0.00218819	0.0291918	0.810294	3.1361	1.72843	2.86918	4.73414	0.440661	1.50864
lmo2788	bvrA	1.67597	4.1518	1.37479e-05	0.000407765	16.5604	27.6275	6.02161	35.1787	24.6175	8.70306	5.10062
lmo2219	lmo2219	1.6744	7.20004	2.57026e-06	9.13041e-05	100.173	319.882	60.9967	122.876	283.169	65.7687	76.1502
lmo1998	lmo1998	1.65768	6.15424	5.40721e-05	0.00135402	43.9078	53.3137	43.2664	200.593	95.7649	21.4271	39.2964
lmo1407	pflC	1.65059	3.54466	1.93456e-06	7.12057e-05	7.5965	17.7712	6.57917	26.6959	12.444	4.51678	5.45982
lmo1963	lmo1963	1.6484	1.86107	0.000537414	0.00976383	2.98796	7.91491	1.05936	4.86514	4.8694	1.21182	2.15519
lmo1919	lmo1919	1.62515	4.3214	1.55117e-05	0.000447058	10.9896	41.3666	7.30399	14.4707	41.7281	11.0716	12.7156
lmo1964	lmo1964	1.58877	1.68117	0.0020477	0.0284226	0.709007	5.97352	1.17087	4.80277	4.46362	3.24988	1.58047
lmo1587	argF	1.58756	3.07997	0.000280292	0.0054387	4.70983	5.37617	3.17807	23.3901	11.4296	4.35153	5.74718
lmo1538	glpK	1.54431	3.83188	1.75647e-07	7.45281e-06	7.19136	26.4328	8.53062	21.207	20.5597	9.1988	6.10638
lmo1589	argB	1.54419	1.50558	0.00245991	0.0320979	0.75965	2.38941	1.5054	6.11261	4.46362	1.54231	2.22703
lmo1746	lmo1746	1.49605	4.07863	2.87794e-06	9.87878e-05	10.5845	33.3024	6.18888	20.209	26.6464	12.1182	8.83629
lmo1588	argD	1.44094	2.77259	0.00190193	0.0267761	2.93731	4.77881	2.39749	17.9636	8.58908	5.72859	4.45407
lmo0829	nifJ	1.43054	5.42451	4.9935e-06	0.00016058	23.0934	72.7276	23.6404	46.5307	81.5625	19.5543	33.0463
lmo2191	spxA	1.42957	4.86614	2.79664e-06	9.70879e-05	13.9776	57.6445	19.7375	44.6595	34.0858	14.7071	18.9657
lmo1634	lmo1634	1.41457	8.31042	2.44756e-05	0.000679753	216.348	441.891	253.856	397.32	641.679	124.982	145.476
lmo1474	grpE	1.36413	3.76662	7.00953e-05	0.00163887	7.69779	28.5236	7.63853	11.4767	22.6562	7.05058	9.91389
lmos38	miscRNA	1.34099	4.89152	7.5987e-06	0.000234485	13.4711	48.8335	23.4731	46.4059	40.5784	18.9484	15.5174
lmo1423	lmo1423	1.31057	4.24708	3.93071e-05	0.00105336	17.1681	27.9262	9.42271	24.9494	33.2066	10.4106	9.19549
lmo1097	lmo1097	1.30787	3.01204	4.43023e-05	0.00115678	4.91241	15.2325	5.29679	10.6659	10.618	4.90235	4.38223
lmo1229	lmo1229	1.29779	2.385	0.00117761	0.0185444	2.48152	9.40829	4.62772	6.11261	7.91278	2.14822	3.37647
lmo1993	pdp	1.29601	4.76443	1.44915e-05	0.000425688	18.89	37.0358	14.5522	32.1848	53.6311	16.1943	17.0979
lmo0788	lmo0788	1.25302	3.19413	0.000281281	0.0054387	5.62141	8.6616	5.07377	18.8992	12.8498	6.11417	5.9627
lmo1254	lmo1254	1.25089	5.91409	9.52608e-06	0.000291022	36.4126	73.3249	43.4894	102.106	94.5476	34.0411	37.4285
lmo2090	argG	1.24626	4.46676	0.00195777	0.0273105	10.6857	13.4404	10.9839	51.8948	32.9361	13.991	19.8278
lmo0963	lmo0963	1.23647	5.61047	7.02755e-05	0.00163887	23.6504	74.3703	36.6872	56.9471	86.7024	24.1262	38.9372
lmo0823	lmo0823	1.22876	3.88983	4.92852e-05	0.00125472	10.6351	27.0302	7.4155	16.4043	22.521	10.025	9.26733
lmo1438	lmo1438	1.22701	5.54305	0.000239289	0.00493937	23.5998	101.55	41.0362	53.0799	53.2929	26.8803	26.6526
lmos73	miscRNA	1.22299	4.476	0.0015137	0.0224483	9.26773	55.1057	17.0612	16.529	27.5933	15.6435	14.4398
lmo0649	lmo0649	1.2212	2.07199	0.00367705	0.044226	2.48152	7.61624	2.17447	3.80479	7.03358	2.31347	3.52015
lmo1612	lmo1612	1.21624	3.10425	8.0731e-05	0.00185439	5.21627	14.3364	5.29679	12.6618	10.9562	5.78368	5.38798
lmo0956	lmo0956	1.20749	3.83141	3.53177e-05	0.000954829	8.20422	23.1474	7.24824	19.2111	20.4921	9.80471	10.9915
lmo2555	lmo2555	1.19526	5.33035	1.64332e-05	0.000469192	24.6127	64.2153	28.5469	58.5064	54.9837	28.643	21.5519
lmo0721	lmo0721	1.17653	5.37709	0.000208985	0.00437293	30.5379	38.6785	23.8634	58.8807	84.7411	24.2364	29.0951
lmo1956	fur	1.13521	4.24648	0.000280657	0.0054387	10.3312	28.0755	14.6637	22.8287	31.3806	9.03355	15.9484
lmo0923	lmo0923	1.11609	2.57096	0.00183944	0.0262592	2.98796	10.603	4.29319	7.67195	7.23647	4.40661	3.87935
lmo0650	lmo0650	1.10962	3.99981	0.00159787	0.0233564	11.7999	22.55	8.58637	11.7886	34.4916	10.6309	11.4944
lmo0271	lmo0271	1.10836	4.34549	0.000268672	0.00538492	10.6857	26.8808	17.6188	28.38	32.1922	10.4106	15.4456
lmo1022	lmo1022	1.10025	3.86219	0.000778766	0.0134414	8.4068	28.9716	12.9911	15.032	18.666	7.71157	9.62653
lmo0962	lemA	1.0936	5.16288	0.000277439	0.0054387	31.3482	50.4762	24.4767	41.5408	61.9496	19.334	20.9772
lmo1386	lmo1386	1.09266	5.19683	9.73589e-05	0.0021654	25.0178	61.6766	23.6404	41.2913	54.7808	24.2364	25.575
lmo1255	lmo1255	1.09034	6.36822	0.0010268	0.0169561	42.0846	75.8637	74.5453	152.503	126.537	46.4897	59.3397
lmo2110	lmo2110	1.08106	3.94022	0.000199451	0.00420222	9.67288	28.0755	10.0918	19.0239	18.666	11.6775	9.77021
lmo0261	lmo0261	1.07515	2.78098	0.00256888	0.0327025	5.67206	9.25895	3.01081	10.2916	9.46828	3.96595	5.74718
lmo1226	lmo1226	1.0708	6.2582	0.00111433	0.0179818	38.0332	125.444	54.6406	75.3473	126.672	42.5238	72.63
lmo1023	lmo1023	1.04869	3.89323	0.00101321	0.0168226	9.87545	29.8676	11.0954	18.1507	15.1493	8.20731	11.2788
lmo0608	lmo0608	1.02194	4.4372	0.00165356	0.0239414	15.3449	43.0093	13.2141	18.8992	29.5546	13.7156	17.5289
lmo0234	lmo0234	-1.0198	4.90556	0.00244408	0.0320458	32.665	11.2003	45.7754	19.2111	25.632	35.1427	38.9372
lmo0787	lmo0787	-1.05786	3.20801	0.0025691	0.0327025	10.8883	3.88279	14.6637	7.73432	5.00466	10.3005	10.9915
lmo0818	lmo0818	-1.06302	3.94528	0.00359089	0.0433603	18.5861	9.70697	28.8814	5.92549	12.5793	13.4952	17.5289
lmo1912	lmo1912	-1.07616	2.78822	0.00319274	0.0398115	9.97674	3.43477	6.4119	4.92751	3.92257	10.5208	7.97421
lmo0524	lmo0524	-1.09595	2.60318	0.00253951	0.0327025	7.90036	3.88279	8.53062	3.92954	2.97575	6.665	7.54318
lmo1545	minC	-1.13313	4.02404	0.000577123	0.0103712	24.714	6.42153	20.4623	9.41841	12.6469	23.355	15.5892
lmo2058	ctaA	-1.17838	3.43411	0.001147	0.0181559	13.9269	3.58411	15.2213	9.54316	5.13992	12.6139	14.368
lmo1775	purE	-1.19358	2.82616	0.00338031	0.0411428	12.9647	4.03213	6.35615	2.74444	5.20755	10.1903	6.96846
lmo1088	tagB	-1.23225	3.02752	0.00371927	0.0445583	16.5604	2.53875	6.69068	5.23938	5.54571	12.2834	6.89662
lmo0642	lmo0642	-1.23655	2.34431	0.00213057	0.0286937	6.8875	2.09073	6.96946	2.18308	3.92257	6.60992	5.67534
lmo2725	lmo2725	-1.2417	3.63006	0.00150922	0.0224483	13.6231	9.85631	25.9821	6.29973	4.66651	13.1647	11.9972
lmot61	tRNA	-1.27342	3.58244	0.00134552	0.0205528	11.9518	3.1361	13.8274	5.55125	10.618	17.9019	19.6123
lmo1396	lmo1396	-1.27467	2.40103	0.00155359	0.0228183	6.63428	1.79206	6.13312	3.92954	2.56996	8.20731	6.46558
lmo1770	purL	-1.3294	2.34172	0.0039871	0.0470293	5.21627	2.38941	4.18168	1.74646	3.71968	10.2454	6.82478
lmo2046	lmo2046	-1.34405	3.4013	7.76996e-05	0.00179827	11.1415	4.48014	17.0055	7.23534	4.73414	15.2028	12.9312
lmo2823	lmo2823	-1.35111	3.06362	0.000586566	0.0104184	11.3948	1.94139	11.9317	6.86109	3.92257	10.7411	10.4168
lmo2551	rho	-1.37951	3.57171	0.000235151	0.00488698	11.7999	2.98676	18.0091	7.42246	7.64226	20.0501	14.0088
lmo1028	lmo1028	-1.39979	2.99455	5.56613e-05	0.00138248	13.5218	3.73345	10.8166	4.2414	4.05784	9.63946	8.54893
lmo1018	lmo1018	-1.42188	1.50016	0.00331302	0.0405329	3.0386	1.49338	5.01801	1.12272	1.48787	2.8643	3.66383
lmo0189	lmo0189	-1.42968	2.64614	0.00179471	0.025741	10.23	4.62948	12.0432	2.68206	2.16418	5.56335	5.38798
lmo2466	lmo2466	-1.46713	1.61232	0.00331693	0.0405329	4.81112	0.74669	4.85074	1.99595	1.42024	2.58888	3.73567
lmo1397	cinA	-1.47457	2.32093	0.00128698	0.0199581	9.47031	1.1947	7.35975	2.68206	3.11101	5.72859	4.09487
lmo1228	rnhC	-1.4757	1.77811	0.00214097	0.0286937	4.00083	0.597352	4.57197	1.68409	2.36707	5.34302	4.16671
lmo0247	lmo0247	-1.48668	1.76326	0.0014933	0.0223628	4.86176	1.1947	4.4047	1.06035	2.4347	3.8007	4.81326
lmo0701	lmo0701	-1.5217	1.65137	0.00322435	0.0400422	4.96305	2.09073	5.18528	0.997977	1.35261	3.69054	2.58623
lmo1258	lmo1258	-1.60492	1.1143	0.00410477	0.0480462	1.97509	0.298676	3.34534	1.49697	0.811567	2.42364	3.59199
lmo2416	lmo2416	-1.61167	4.11367	2.50404e-05	0.000689175	34.6401	4.3308	18.6782	11.9134	7.10121	20.8212	22.3422
lmo1004	lmo1004	-1.61633	3.61344	0.000652401	0.0114545	28.6135	2.09073	9.86875	9.29366	4.93703	14.1012	15.3737
lmo0593	lmo0593	-1.61753	2.71188	0.00038309	0.00718	13.2686	4.48014	6.02161	2.86918	1.62313	7.21583	9.26733
lmo1482	comEC	-1.63482	1.91337	0.00058159	0.0103904	6.43171	0.896028	3.17807	1.68409	2.16418	5.01252	5.74718
lmo0257	lmo0257	-1.63981	2.97495	1.96046e-05	0.000554557	11.3948	2.98676	15.2771	3.18105	4.1931	9.74963	6.96846
lmo2254	lmo2254	-1.70835	4.50755	8.98363e-05	0.00201801	24.6633	2.83742	31.6135	12.2252	14.0672	35.5283	36.9256
lmo0470	lmo0470	-1.76152	3.10806	9.85238e-05	0.0021654	18.7887	1.34404	8.53062	3.55529	5.54571	10.5759	10.6323
lmo1073	lmo1073	-1.80358	4.25281	1.98966e-08	1.01307e-06	31.3482	6.72021	26.4282	8.42043	8.11567	31.1217	19.9715
lmo0403	lmo0403	-1.84117	1.89709	0.000893724	0.0151685	9.16645	0.74669	2.62052	2.05833	1.35261	5.3981	3.37647
lmo1911	lmo1911	-1.84248	3.08469	0.00113243	0.0180187	17.1681	0.448014	7.4155	6.42448	2.90812	9.96996	13.6496
lmo2589	lmo2589	-1.90593	3.77046	9.12493e-09	4.72486e-07	22.9414	4.62948	23.9749	6.05024	4.93703	16.0841	15.5892
lmo1001	lmo1001	-1.93088	0.955172	0.00185476	0.0262878	1.82316	1.1947	2.50901	0.436615	0.541045	3.69054	2.29887
lmo0680	flhA	-1.97155	2.37689	5.81884e-05	0.00142212	6.53299	0.597352	8.25184	3.3058	1.48787	6.16926	8.69261
lmo1360	folD	-1.97481	4.3092	5.93499e-09	3.18095e-07	31.3482	4.48014	25.9264	9.73028	7.50699	32.3335	26.0778
lmo0404	lmo0404	-1.98664	2.07138	0.00288334	0.0363992	10.4325	0.448014	2.28598	3.11868	0.743936	7.38107	3.59199
lmo0678	fliR	-2.00882	1.06989	0.00147073	0.0221333	4.65919	0.149338	2.45325	0.87323	0.946828	1.37707	2.94543
lmo2383	lmo2383	-2.02236	1.29383	0.000251414	0.00515484	3.0386	0.74669	5.07377	0.561362	1.14972	2.91938	2.44255
lmo0676	fliP	-2.05381	0.618375	0.00329205	0.0405329	2.53217	0.149338	1.83994	1.06035	0.135261	1.70756	2.08335
lmo0974	dltA	-2.11077	3.55238	2.15161e-06	7.73315e-05	16.1552	3.73345	22.581	6.67397	1.48787	12.669	17.5289
lmo0656	lmo0656	-2.12882	3.10019	0.000105669	0.0022895	18.2823	0.298676	10.4263	3.61767	4.39599	12.5588	8.97997
lmo1682	lmo1682	-2.14126	3.98965	1.35469e-09	8.11485e-08	33.9817	4.3308	22.5253	4.67802	6.83069	18.9484	18.5347
lmo1250	lmo1250	-2.14606	1.88849	1.50466e-05	0.000437785	4.76048	0.298676	5.12952	1.49697	1.5555	5.3981	5.9627
lmo2276	lmo2276	-2.17632	0.977041	0.00235641	0.0310295	4.96305	0.298676	2.34174	1.1851	0.202892	2.09314	1.36496
lmo0683	lmo0683	-2.23591	0.987646	0.000168498	0.00357472	3.0386	0.74669	3.73563	0.623736	0.405784	1.98297	2.15519
lmo0469	lmo0469	-2.23697	2.61948	4.55193e-05	0.00117849	15.8514	0.597352	4.85074	2.68206	2.23181	10.2454	5.10062
lmo0412	lmo0412	-2.4298	1.11754	5.11121e-05	0.00129048	3.3931	0.896028	3.01081	0.623736	0.270522	3.63545	2.15519
lmo0080	lmo0080	-2.43983	0.274043	0.00132831	0.0203918	1.92445	0	1.28238	0.561362	0.202892	2.14822	1.0776
lmor16	rRNA	-2.47704	0.0466081	0.000837099	0.0143671	1.1648	0.149338	1.56116	0.187121	0.338153	1.37707	1.29312
lmo0703	lmo0703	-2.52353	0.248098	0.000467223	0.00866988	1.97509	0.298676	1.83994	0.249494	0.270522	1.21182	1.29312
lmor07	rRNA	-2.56607	-0.0340375	0.00130824	0.0201852	0.810294	0.149338	2.11872	0.311868	0.135261	1.21182	0.933917
lmo1834	pyrDII	-2.65912	5.45436	6.50453e-05	0.00156467	66.2415	15.0831	12.4335	2.43257	15.014	93.7506	100.719
lmo1000	lmo1000	-2.71457	1.61592	6.5069e-06	0.000204934	4.10211	0	5.57557	1.1851	0.676306	5.01252	3.52015
lmo1776	lmo1776	-2.74591	4.54358	4.75002e-07	1.88458e-05	82.2448	4.03213	19.5145	4.42852	7.70989	27.4862	16.3076
lmo2595	lmo2595	-2.78062	0.96609	0.000920787	0.0155415	6.33042	0	0.836335	0.686109	0.405784	2.36855	1.65231
lmos86	miscRNA	-2.78936	-0.243665	0.00154572	0.0228124	0.75965	0	1.44965	0.124747	0.270522	0.605909	1.58047
lmo0599	lmo0599	-2.83137	2.34935	6.5794e-05	0.00157032	15.4462	0.149338	7.86155	2.05833	0.879198	5.72859	2.01151
lmo2365	lmo2365	-2.92037	1.27153	0.00111504	0.0179818	8.35615	0.597352	2.45325	0.810857	0	1.04657	2.29887
lmo2726	lmo2726	-2.98301	1.67155	3.50602e-07	1.46724e-05	4.96305	0.74669	6.63493	0.623736	0.473414	5.28793	2.22703
lmo0603	lmo0603	-3.06624	2.78112	0.00225681	0.0299764	27.9551	1.79206	0.557557	1.93358	0.135261	3.58037	10.776
lmo2277	lmo2277	-3.08047	0.608082	3.6093e-06	0.000121169	2.32959	0	2.73203	0.311868	0.338153	1.87281	1.79599
lmo0702	lmo0702	-3.08297	1.00086	1.22192e-05	0.0003696	3.24117	0	3.17807	0.623736	0.270522	4.02103	1.29312
lmo1251	lmo1251	-3.12571	0.642167	0.000103952	0.00226838	2.53217	0	1.22662	0.124747	0.541045	4.02103	1.14944
lmo1648	lmo1648	-3.12771	-0.412289	0.00113057	0.0180187	0.810294	0	1.61691	0.0623736	0.202892	0.881322	0.502878
lmo2131	lmo2131	-3.19617	1.33434	0.00142967	0.0217295	6.48235	0	0.669068	1.12272	0	3.08463	4.95694
lmo2274	lmo2274	-3.25124	-0.334182	0.000506446	0.00926463	1.72187	0	0.724824	0.187121	0.0676306	0.660992	1.00576
lmo1119	lmo1119	-3.40481	0.777768	4.68385e-05	0.00120245	3.8489	0.149338	0.613312	0.436615	0.0676306	3.63545	1.93967
lmo1833	pyrD	-3.43848	5.30254	9.30841e-11	6.31937e-09	69.0775	6.42153	14.1062	5.4265	5.95149	86.7001	87.2135
lmo1831	pyrE	-3.46447	3.91336	3.70274e-13	3.64899e-11	25.0178	2.98676	9.70149	1.93358	1.82603	39.0536	23.5634
lmos40	miscRNA	-3.47209	0.0656651	0.00111834	0.0179818	2.78538	0	0.669068	0.311868	0	1.81773	0.431039
lmo0081	lmo0081	-3.58011	0.168955	6.71897e-05	0.0015912	2.53217	0	1.17087	0.311868	0	1.43215	1.14944
lmo1832	pyrF	-3.81253	4.71321	4.0483e-12	3.25462e-10	48.3644	2.68808	10.8724	4.30378	2.16418	66.3746	47.4142
lmo2170	lmo2170	-3.81355	-0.636141	0.00208991	0.0286309	0.60772	0	0.167267	0.124747	0	1.48723	1.00576
lmo1118	lmo1118	-3.96299	2.53645	2.08471e-08	1.04406e-06	11.0909	0	5.24103	0.87323	0.743936	17.6815	3.44831
lmo1117	lmo1117	-3.96661	0.503764	6.00063e-05	0.00145491	4.35533	0	0.39029	0.187121	0.135261	2.42364	1.0776
lmor03	rRNA	-3.98271	0.544992	4.19156e-07	1.69471e-05	1.77252	0	3.23383	0.124747	0.202892	1.87281	1.72415
lmo2156	lmo2156	-4.47515	-0.0959796	0.000265621	0.00537398	2.48152	0	1.72843	0.124747	0	0.165248	0.790237
lmor06	rRNA	-4.70786	1.2463	7.21221e-11	5.00757e-09	2.43088	0.149338	5.35254	0.0623736	0.202892	3.85578	3.23279
lmo2319	lmo2319	-5.59292	-1.44869	0.00269294	0.0341367	0.354504	0	0.446045	0	0	0.110165	0.646558
lmo1830	lmo1830	-6.89913	-0.474536	4.01369e-05	0.00106624	1.92445	0	0.223023	0	0	0.771157	0.933917
lmo2132	lmo2132	-7.80329	0.288346	1.03285e-07	4.57299e-06	2.78538	0	2.17447	0	0	1.54231	0.718398

## Sheet: EGD-e_combined
L. monocytogenes EGD-e RNA-seq results 3 min and 10 nmin combined
ORF	Gene	log2FC	logCPM	PValue	FDR	C30_3min	C30_10min	C47_3min	C47_10min	TSB_3min	TSB_10min	C13_3min	C13_10min	C44_3min	C44_10min	C31_3min	C31_10min	C3_3min	C3_10min
lmo2487	lmo2487	6.39636	6.11758	5.62e-37	8.59e-34	2.43911	3.38482	68.6016	327.239	2.39235	1.06543	89.9129	281.019	25.2146	165.2	0.539183	1.76577	1.36573	2.1246
lmo0437	lmo0437	6.32729	5.75734	2.24e-38	6.83e-35	2.52322	2.55088	88.0404	308.581	0.828123	2.13086	69.2978	167.533	27.1097	85.1628	0.958547	0.428064	1.30069	1.64485
lmo2486	lmo2486	5.79987	5.37483	8.93e-31	9.09e-28	1.51393	1.22638	32.2952	260.356	2.34635	1.65142	44.908	122.575	11.9493	96.2025	0.898638	1.49823	2.40628	1.98753
lmo2568	lmo2568	5.75168	0.919368	1.06e-12	9.55e-11	0	0	4.73114	2.29641	0.184027	0.213086	1.50016	12.6028	0.10528	3.48274	0	0.0535081	0	0.0685356
lmo2567	lmo2567	5.74124	-1.12435	5.38e-07	2.05e-05	0	0	0.102851	0.861155	0	0	0.580707	2.5448	0	0.722833	0	0	0.0650346	0
lmo2485	lmo2485	5.40334	1.10119	6.82e-14	7.19e-12	0.0841073	0.245277	1.02851	16.0749	0.0460068	0.106543	1.45177	5.8167	0.368481	5.05983	0.119818	0	0.130069	0.137071
lmo0954	lmo0954	5.2393	4.51784	5.56e-24	2.43e-21	0.588751	1.07922	21.1873	134.197	1.42621	1.1187	22.3572	76.5865	4.63233	51.584	1.73737	0.802621	2.14614	1.98753
lmo2003	lmo2003	4.77486	3.63108	5.01e-24	2.43e-21	1.0934	1.4226	4.21689	42.3401	1.24218	1.01216	37.3588	47.2001	4.63233	28.979	0.77882	1.23069	0.390207	0.753892
lmo2004	lmo2004	4.53419	4.51109	7.04e-25	4.3e-22	0.504644	4.26781	18.7189	68.0313	1.88628	1.01216	73.5563	85.9174	12.0546	42.8443	1.977	2.24734	3.44683	1.85046
lmo0498	lmo0498	4.5136	-1.98019	0.000578712	0.00883983	0	0	0.925658	0	0	0	0.0483923	0.242362	0	0.788545	0	0.0535081	0	0
lmo1971	ulaA	4.38653	1.74529	1.25e-07	5.52e-06	0.504644	1.17733	0.925658	0.287052	0.13802	0	1.2582	1.69654	17.9503	19.9765	0.359455	0.0535081	0.260138	0.137071
lmo0032	lmo0032	4.17358	-2.47666	0.00156883	0.0191711	0	0	0	0	0	0	0.193569	0.242362	0.210561	0.0657121	0	0	0	0
lmo0997	clpE	4.14418	5.81104	4.17e-21	1.41e-18	5.88751	8.29035	41.8603	305.567	4.60068	5.91314	35.5683	110.638	43.9019	193.916	3.8941	6.42097	6.17828	13.9127
lmo1966	lmo1966	4.10917	3.23837	2.38e-21	9.09e-19	0.672859	2.10938	9.35944	36.1685	1.65625	0.905615	10.5979	36.112	3.63217	26.6134	0.958547	1.3377	1.10559	0.548285
lmo1970	lmo1970	4.10246	1.12913	7.26e-05	0.00158417	0.336429	0	0.411404	0	0.184027	0	0	0.242362	9.94898	15.9023	0.179728	0.642097	0.130069	0.548285
lmo1973	lmo1973	4.10226	0.529553	4.69e-07	1.84e-05	0	0.0981106	0	1.14821	0.322048	0.213086	0.774277	0.302953	7.7381	7.03119	0.239637	0.160524	0	0.205607
lmo0796	lmo0796	4.08498	6.96959	1.13e-13	1.12e-11	11.1863	42.9234	195.931	481.386	2.53038	2.2374	149.677	237.818	169.185	392.761	5.2121	10.4876	12.8768	40.2989
lmo0646	lmo0646	4.05317	5.38718	2.96e-17	6.02e-15	4.87823	6.13191	54.6138	133.479	1.24218	1.17197	71.2334	92.8248	54.9037	134.775	2.09682	4.0131	5.72304	18.299
lmo0955	lmo0955	4.04117	5.50956	9.25e-17	1.57e-14	2.85965	16.6298	45.0487	218.733	7.54512	3.03648	55.6511	181.772	22.4773	66.632	6.41029	4.06661	4.81256	2.26167
lmo1972	lmo1972	3.98865	-1.20945	0.001629	0.0195161	0	0	0	0.143526	0	0.266357	0.193569	0	1.316	2.29992	0	0	0	0
lmo2186	lmo2186	3.9503	-1.33956	0.00374856	0.037061	0	0	0.822808	0	0	0	1.01624	1.69654	0	0	0	0	0.260138	0
lmo0047	lmo0047	3.79317	4.69001	3.34e-19	8.5e-17	1.34572	6.37719	24.7871	100.899	4.78471	3.24956	41.1334	119	13.2127	30.4904	5.33192	4.44117	2.14614	3.83799
lmo0021	lmo0021	3.73634	-2.08406	0.000937971	0.0127924	0	0	0	1.14821	0	0	0.145177	0.424134	0.0526401	0.131424	0.0599092	0	0	0.0685356
lmo1967	lmo1967	3.64757	5.09773	3.91e-20	1.09e-17	5.29876	5.59231	27.5641	181.847	7.59113	6.44585	37.8912	113.062	17.6871	55.7238	3.59455	6.58149	6.30835	4.59188
lmo2207	lmo2207	3.58963	3.85151	6.47e-25	4.3e-22	3.36429	1.22638	23.45	39.3261	1.93229	3.729	26.6642	44.837	9.21202	37.8501	1.79728	4.60169	2.21117	1.16511
lmo1968	lmo1968	3.51539	0.365089	0.000103442	0.00212091	0.336429	0.490553	0	0.574104	0.184027	0.159814	0.967846	0	6.00097	6.83405	0	0	0.260138	0.205607
lmo2484	lmo2484	3.51321	0.38444	5.45e-09	3.03e-07	0.420537	0.196221	2.46842	7.03277	0.13802	0.106543	0.822669	2.90835	0.473761	2.62848	0.359455	0.481572	0.130069	0
lmo1100	cadA	3.43366	5.05829	1.95e-16	2.97e-14	4.37358	8.63373	37.4377	158.309	2.30034	5.54024	27.1481	76.0412	16.4764	100.145	4.25355	10.113	6.63352	9.32084
lmo1969	lmo1969	3.41697	0.859751	0.000106951	0.00217824	0	0.441498	0	0	0.276041	0.319629	0.290354	0.666496	8.63298	11.1053	0.119818	0.107016	0.585311	0.685356
lmo2185	lmo2185	3.36407	-0.031729	2.16e-05	0.000563368	0.336429	0	0.411404	0	0.0920137	0.213086	4.64566	4.05957	0.421121	0.657121	0	0.214032	0.325173	0.137071
lmo0193	lmo0193	3.33547	3.8076	7.44e-17	1.34e-14	2.2709	3.53198	13.9877	54.8269	2.76041	4.36826	22.5024	31.9312	4.89553	44.8813	0.898638	3.04996	2.21117	3.63239
lmo2125	lmo2125	3.3342	3.29981	2.37e-07	9.91e-06	3.70072	2.3056	0.822808	3.8752	1.79427	2.34395	36.4394	69.1944	4.10593	5.25696	2.63601	1.12367	1.43076	0.479749
lmo2210	lmo2210	3.26309	2.91102	1.1e-17	2.41e-15	0.672859	3.82631	15.9419	21.2418	1.84027	1.4916	10.1624	27.9323	5.42193	11.3682	1.25809	0.642097	1.6909	1.16511
lmo0914	lmo0914	3.19884	-0.463589	0.000335783	0.00560555	0	0.196221	0	3.15757	0.13802	0	1.50016	1.9389	0.10528	1.31424	0.239637	0	0.520276	0
lmo0278	lmo0278	3.14862	4.07615	1.87e-20	5.71e-18	5.04644	4.80742	13.5763	43.3448	3.49652	2.77012	41.8109	64.226	8.94882	32.4618	2.99546	3.42452	3.25173	4.93456
lmo0194	lmo0194	3.10051	3.58483	1.4e-16	2.26e-14	4.6259	2.7471	17.7932	46.7894	2.11631	3.88882	12.2916	26.4781	6.26418	35.6816	1.37791	1.28419	3.51187	3.01557
lmo0915	lmo0915	3.07033	0.809677	1.55e-05	0.000422014	0.168215	0.245277	0.205702	4.87988	0.13802	0.532715	4.30691	7.39205	0.947522	2.36563	0.838729	0	0	1.23364
lmo0542	lmo0542	3.06143	-2.08212	0.00150866	0.0187356	0	0	0	0	0.0920137	0	0.338746	0.302953	0.210561	0.459984	0	0	0	0.0685356
lmo1293	glpD	3.05179	4.67836	5.23e-13	4.98e-11	6.81269	7.65263	18.3075	125.585	5.75085	5.00752	26.1802	64.9531	7.15906	66.8949	4.43328	6.36746	3.772	9.80059
lmo2002	lmo2002	2.96471	3.98822	1.03e-15	1.37e-13	5.46698	3.33576	6.99386	36.4556	4.41666	2.34395	52.554	55.1374	13.7917	23.6563	6.11074	2.40786	5.0727	3.0841
lmo0311	lmo0311	2.95991	-1.33135	0.00307921	0.0322157	0	0.0490553	0	2.00936	0	0.106543	0.725884	0.727087	0	0.394272	0.299546	0	0	0.137071
lmos03		2.90337	1.52486	7.76e-05	0.00165774	0.336429	0.147166	13.0621	13.4914	0	0.0532715	2.08087	2.06008	0.684322	3.35132	0.539183	2.08681	1.10559	1.85046
lmo2258	lmo2258	2.87545	-1.07302	2.77e-05	0.000693006	0	0.0490553	0.205702	1.00468	0.13802	0	0.6291	1.51476	0.263201	0.788545	0	0.214032	0.195104	0.137071
lmos08		2.86419	-0.679348	5.79e-07	2.16e-05	0	0.196221	1.74847	0.574104	0.184027	0.159814	1.06463	0.666496	1.26336	0.854257	0.119818	0	0.390207	0
lmo0496	lmo0496	2.83216	-1.49498	5.44e-05	0.00123149	0	0.196221	0.411404	1.00468	0.0920137	0.0532715	0.387138	0.727087	0.421121	0.131424	0	0	0	0.137071
lmo0438	lmo0438	2.79951	-1.13239	0.00295311	0.0312172	0	0.0981106	1.64562	0	0.460068	0	0.483923	0.908859	0.894882	0.131424	0	0	0.130069	0
lmo0292	lmo0292	2.77239	6.1341	9.21e-16	1.28e-13	19.597	19.9165	114.37	366.422	22.4973	19.1245	49.0214	99.1262	46.4812	147.984	19.2908	17.3366	22.567	20.1495
lmos09		2.74284	-0.83693	5.34e-05	0.00122345	0	0.441498	1.33706	1.14821	0.0460068	0.266357	0.871061	0.484725	1.0528	0.591409	0	0.214032	0	0
lmo1138	lmo1138	2.71548	2.66015	7.64e-15	8.64e-13	2.52322	1.27544	8.33093	25.6911	1.05816	1.27852	6.291	7.87678	6.26418	18.9908	2.27655	1.76577	1.82097	2.8785
lmo2001	lmo2001	2.6968	4.75836	5.19e-15	6.1e-13	8.83127	5.39608	14.0906	47.5071	9.66143	6.76548	87.7352	99.005	29.7417	34.8274	7.1292	4.44117	13.202	8.97816
lmo0195	lmo0195	2.68889	4.17325	2.28e-11	1.62e-09	6.22394	6.62247	13.6792	83.5321	5.75085	7.08511	16.9857	40.6563	6.05362	48.5612	2.5761	4.81572	4.74752	5.34578
lmo0398	lmo0398	2.68867	0.0287918	0.000150163	0.00292196	0.336429	0.196221	0	0.430578	0.0920137	0.213086	2.5164	5.63492	0.842242	0.722833	0.179728	0.107016	0.780415	0.205607
lmo2745	lmo2745	2.63768	4.2716	1.06e-13	1.08e-11	6.72859	5.39608	14.502	82.0968	6.44096	6.65894	18.2923	46.6547	9.89634	51.2554	6.70983	4.70871	5.72304	5.20871
lmo1636	lmo1636	2.62926	5.15979	3.72e-16	5.42e-14	8.0743	12.7544	34.5579	126.446	11.1337	15.3422	40.5043	94.1578	19.4768	96.3996	9.7652	8.72181	10.9908	11.7196
lmo2124	lmo2124	2.61317	1.97999	3.4e-07	1.38e-05	1.51393	0.981106	0.822808	5.02341	1.88628	2.2374	12.3884	19.6919	2.21089	3.67988	0.539183	0.749113	0.650346	0.959498
lmo0152	lmo0152	2.59664	4.89871	0.000608823	0.00913329	0.168215	1.03016	82.795	184.144	1.47222	1.17197	22.5508	21.9944	12.7916	19.0565	12.2215	33.2285	7.08877	19.19
lmo2206	clpB	2.56602	5.16127	1.68e-14	1.83e-12	13.7936	9.2224	33.0152	139.938	10.6736	12.3057	29.4225	49.0178	30.9524	126.496	11.9219	9.3104	9.10484	15.6261
lmo1132	lmo1132	2.46714	0.878393	1.81e-07	7.67e-06	1.00929	0.882996	1.54276	0.430578	0.414061	0.266357	3.72621	6.11965	3.68481	3.54845	0.539183	0.214032	0.390207	0.959498
lmo2575	lmo2575	2.46664	2.80845	2.68e-15	3.28e-13	4.20537	2.01127	15.2219	28.4181	2.30034	1.4916	9.87203	9.6339	8.5277	7.35975	1.79728	2.03331	2.34124	2.80996
lmo0436	lmo0436	2.44123	-0.260759	0.000109507	0.00220096	0	0.441498	1.13136	2.87052	0.644096	0	1.79051	1.2724	1.10544	0.394272	0.299546	0.428064	0	0.137071
lmo2761	lmo2761	2.42523	3.73618	1.18e-07	5.31e-06	8.99948	4.6112	7.50812	20.9548	3.54253	4.68789	27.1481	70.5274	2.15825	19.9108	3.11528	2.99645	4.03214	4.86603
lmo1539	lmo1539	2.41596	3.03942	1.88e-11	1.4e-09	2.77554	2.59993	8.63948	25.117	1.56423	2.66357	10.9367	19.2072	2.73729	24.9706	2.81573	3.47802	2.47131	4.45481
lmo0300	lmo0300	2.41551	0.373711	7.64e-08	3.59e-06	0.336429	0.588664	0.719957	1.29173	0.506075	0.426172	4.06495	3.93839	1.42128	1.57709	0.359455	0.214032	0.260138	0.548285
lmo1879	cspD	2.41287	2.60979	2.71e-08	1.38e-06	1.68215	0.784885	7.61097	25.9782	1.65625	1.17197	7.21045	13.8752	3.63217	9.98823	1.91709	3.10347	5.85311	0.822427
lmo0027	lmo0027	2.3971	3.2577	1.91e-15	2.43e-13	3.19608	4.6112	7.30242	19.8066	2.0243	5.70005	21.7281	28.9623	10.1595	17.8737	2.27655	3.47802	2.14614	3.28971
lmo1747	lmo1747	2.37842	2.82294	6.28e-17	1.2e-14	3.02786	2.59993	13.2678	16.362	2.16232	1.75796	12.4368	14.6023	5.42193	16.0995	1.85719	4.17363	1.23566	3.15264
lmo0813	lmo0813	2.37413	1.54966	4.2e-08	2.1e-06	2.01858	0.981106	1.43991	8.03745	0.920137	0.426172	5.46833	7.63441	2.57937	6.57121	1.67746	1.39121	0.390207	0.342678
lmo0901	lmo0901	2.37131	1.84755	3.65e-09	2.19e-07	2.94376	0.73583	3.90834	3.44462	1.10416	1.22524	7.01688	12.4817	3.63217	8.1483	0.599092	0.481572	0.975518	2.05607
lmo2651	lmo2651	2.34812	-0.599947	0.000808405	0.0114869	0.252322	0	0.205702	0.287052	0.322048	0.319629	1.20981	2.5448	0.473761	1.11711	0.359455	0	0.260138	0
lmo1690	lmo1690	2.34799	4.21057	7.07e-18	1.66e-15	3.11197	7.26019	27.8726	56.4057	8.64928	9.58887	19.8408	41.9893	19.8453	39.2301	5.81119	6.635	5.0727	7.26477
lmo2123	lmo2123	2.33992	1.2091	0.000265963	0.00464487	1.0934	0.343387	0.617106	1.14821	0.276041	1.54487	8.90418	11.1487	0.579041	1.51138	0.119818	0.481572	1.17062	1.30218
lmo0759	lmo0759	2.33791	2.73895	6.12e-10	3.9e-08	1.26161	3.77726	9.87369	22.5336	1.61024	0.799072	6.00064	11.8758	9.0541	14.3252	1.19818	3.79907	1.62586	5.20871
lmo2000	lmo2000	2.33139	5.10157	2.78e-12	2.3e-10	12.6161	6.86774	31.3695	34.7333	14.7682	10.4412	106.318	115.001	45.9548	45.0785	16.475	7.17008	23.9978	8.01866
lmos10		2.29174	-0.422067	0.000211111	0.00383896	0	0.392442	1.85132	0.717629	0.414061	0.3729	0.774277	0.484725	2.42145	0.788545	0	0.481572	0.0650346	0.0685356
lmo0135	lmo0135	2.285	6.12107	0.00040427	0.00653463	3.78483	3.7282	222.981	332.406	4.50867	3.03648	53.2799	59.0152	36.2164	61.9008	37.6829	77.1051	28.4851	51.059
lmo1042	lmo1042	2.26707	1.5934	4.16e-09	2.4e-07	0.504644	1.37355	3.70263	10.7644	0.828123	1.65142	3.48424	5.63492	1.73712	7.42546	0.599092	1.3377	1.75593	0.822427
lmo2743	lmo2743	2.243	1.32804	2.03e-11	1.48e-09	1.42982	1.12827	4.31974	7.89392	0.690102	0.745801	3.62942	3.69603	1.89504	5.51981	0.838729	0.802621	1.04055	0.822427
lmo2586	lmo2586	2.21369	2.2708	8.74e-12	6.85e-10	1.93447	0.932051	4.01119	10.4774	2.11631	2.02432	11.4206	13.2087	4.26385	8.08258	1.19818	1.28419	2.92655	2.39875
lmo2224	lmo2224	2.19323	2.21892	6.12e-11	4.15e-09	0.756966	2.59993	4.52544	9.61623	1.15017	2.77012	7.79116	11.2093	3.68481	12.7481	2.09682	1.17718	2.40628	1.37071
lmo1215	lmo1215	2.19063	1.20244	1.55e-08	8.02e-07	1.1775	0.490553	3.39408	7.60687	0.598089	0.532715	3.09711	5.69551	1.10544	3.54845	1.13828	1.07016	1.04055	1.02803
lmo0917	lmo0917	2.15926	0.677094	3.49e-05	0.000819613	0.756966	0.539608	0.617106	1.14821	0.690102	0.319629	5.27476	5.75611	0.473761	2.43135	0.838729	0.321048	0.910484	0.342678
lmo1429	lmo1429	2.15329	2.08461	0.000684062	0.0100472	1.93447	1.12827	13.8849	28.5617	2.0243	2.92993	1.16141	0.424134	1.0528	1.70851	1.73737	1.01665	1.30069	1.78193
lmo0758	lmo0758	2.11563	3.31035	2.05e-06	6.8e-05	3.95304	7.8979	17.3818	27.1264	0.87413	0.799072	7.93634	13.9964	11.7914	27.5334	1.977	4.44117	2.53635	10.0062
lmo0426	lmo0426	2.09907	2.23915	9.73e-07	3.5e-05	1.68215	2.10938	1.64562	2.58347	2.6684	1.65142	17.1309	15.2688	6.58002	5.4541	2.33646	0.642097	2.73145	1.37071
lmo2468	clpP	2.09578	4.71418	8.11e-10	5.06e-08	12.9525	15.06	32.2952	76.7864	8.92532	8.36362	17.9051	29.1441	23.7933	99.8166	6.82965	10.3271	7.1538	17.5451
lmo0427	lmo0427	2.08776	1.25964	1.4e-06	4.87e-05	0.336429	0.588664	2.98268	1.72231	1.15017	0.639258	7.93634	6.54378	3.21105	1.6428	0.958547	0.588589	2.27621	1.02803
lmo1974	lmo1974	2.08224	2.26161	0.000226234	0.00408962	0.841073	3.58104	2.05702	2.00936	2.94444	1.06543	1.98408	1.51476	21.0561	20.8307	1.49773	3.15698	0.780415	1.64485
lmo2801	lmo2801	2.06778	-0.513525	0.000301032	0.00513773	0	0.0981106	0.719957	0.861155	0.230034	0.0532715	1.01624	2.06008	0.842242	0.722833	0.119818	0.321048	0.455242	0.685356
lmo1637	lmo1637	2.05576	5.07189	1.41e-12	1.19e-10	14.7188	12.7053	33.0152	122.141	21.0711	12.4655	36.9717	77.8589	29.847	56.5781	16.7746	8.29375	13.9824	14.0498
lmo0102	lmo0102	2.05403	3.91334	0.000144186	0.00283335	8.91538	12.1657	20.5702	40.9049	0.184027	0.745801	20.6635	23.5697	16.1079	37.3245	3.05537	5.61835	4.22725	16.1744
lmo2829	lmo2829	2.02425	4.00213	0.000154947	0.00299597	2.10268	11.2337	24.5814	31.4322	0.736109	0.852344	25.0672	25.8116	25.162	36.0759	2.75582	7.2771	4.22725	25.9065
lmo0760	lmo0760	2.00789	1.97278	3.1e-05	0.000750743	0.0841073	3.48293	6.99386	14.3526	1.42621	0.905615	3.1455	3.39307	5.10609	8.08258	1.73737	1.76577	0.455242	3.56385
lmo0400	lmo0400	1.9831	0.870767	4.46e-07	1.77e-05	1.00929	0.588664	1.43991	2.29641	1.24218	1.17197	3.33907	4.78666	2.47409	3.54845	0.659001	0.107016	0.780415	0.479749
lmo0425	lmo0425	1.96104	4.79636	7.27e-09	3.9e-07	10.5975	10.8412	21.7015	17.2231	15.6883	11.6665	104.043	84.5239	35.69	24.9049	15.0971	8.45427	15.9985	10.4174
lmo2121	lmo2121	1.95014	2.89335	3.37e-05	0.000811287	4.03715	2.99237	4.31974	3.3011	2.43836	3.67573	31.0195	29.5076	3.84273	3.61416	4.13374	2.56839	4.81256	1.50778
lmo1142	lmo1142	1.8783	-0.516915	0.000395507	0.00642699	0.420537	0.196221	0.822808	2.29641	0.230034	0.106543	0.532315	1.45417	0.684322	0.657121	0.599092	0.107016	0.195104	0.411214
lmo0103	lmo0103	1.85214	4.9366	0.000235624	0.00420954	14.3824	23.939	48.0314	64.4431	1.42621	1.43833	39.3913	52.4714	35.7953	72.2833	4.97246	17.3366	10.2755	41.6011
lmo2229	lmo2229	1.83667	4.37352	8.03e-12	6.45e-10	10.3452	7.60357	26.4327	71.3324	8.55727	10.2281	28.1643	38.5962	15.4236	31.2132	12.9404	7.59814	12.8118	8.49841
lmo2006	alsS	1.8179	4.67249	1.34e-05	0.000367759	9.58824	5.98475	22.2158	62.5773	28.5702	14.7562	18.0019	91.2494	9.3173	55.0667	11.9818	5.93939	14.1775	6.57942
lmo0343	lmo0343	1.81789	-0.669846	0.00222272	0.0250569	0.420537	0.196221	1.54276	0.143526	0.184027	0.319629	0.532315	1.03004	0.368481	1.6428	0.119818	0.26754	0	0.479749
lmo1999	lmo1999	1.79794	6.35759	4.38e-08	2.13e-06	46.8478	29.6785	69.4244	60.1373	48.8132	32.4423	238.816	258.661	103.438	97.7795	37.0239	19.1024	70.6275	33.2398
lmo2800	lmo2800	1.79434	0.149111	0.000176288	0.00330406	1.26161	0.0981106	1.23421	1.14821	0.276041	0.479443	2.61318	1.87831	1.36864	1.70851	0.239637	0.214032	0.585311	0.822427
lmo2337	lmo2337	1.76969	5.56738	1.14e-12	9.97e-11	19.0083	20.5051	60.5792	91.2825	22.0833	16.6207	99.2042	119.424	33.4791	72.4147	30.1942	21.7243	32.2571	23.8504
lmo0647	lmo0647	1.75195	0.905975	2.67e-05	0.000677485	0.336429	0.932051	4.73114	1.43526	0.690102	0.426172	1.40338	2.72658	2.57937	4.9284	0.479274	2.03331	1.04055	1.02803
lmo2122	lmo2122	1.74968	1.57255	0.00115766	0.0151787	1.1775	0.637719	0.719957	1.00468	1.61024	0.745801	11.3722	10.7245	2.47409	1.83994	1.25809	0.642097	3.18669	1.98753
lmo2336	fruB	1.73963	6.06655	9.78e-12	7.47e-10	32.6336	17.2675	84.2349	139.364	40.348	32.5489	154.517	151.416	55.9038	84.3086	37.4433	27.2356	48.6458	31.2522
lmo0942	lmo0942	1.72577	3.44191	6.88e-09	3.76e-07	3.95304	2.64899	12.2393	35.0203	6.85502	6.01968	12.9691	18.8437	7.7381	21.3564	7.06929	4.12012	4.94263	7.74452
lmo2762	lmo2762	1.71834	0.422789	0.00301324	0.0316339	1.76625	0.686774	0.308553	0.861155	0.460068	0.266357	2.41961	5.27138	0.631682	2.49706	0.179728	0.214032	0.845449	0.548285
lmo0428	lmo0428	1.70771	4.23226	1.72e-06	5.78e-05	14.2982	6.81869	12.3421	10.4774	9.70744	7.72437	53.667	54.4709	26.8465	27.4019	10.0647	2.99645	14.5677	9.66352
lmo0179	lmo0179	1.70521	-0.930069	0.00397088	0.0385112	0.0841073	0.0490553	0.205702	0.430578	0.0920137	0.319629	0.919453	1.2724	0.579041	0.525696	0.179728	0.107016	0.260138	0.548285
lmo2788	bvrA	1.70075	3.93909	4.7e-10	3.06e-08	5.29876	16.0411	24.8899	26.5523	4.96874	5.75332	29.3741	34.1731	12.581	23.9192	8.56702	8.45427	7.99925	4.86603
lmo1256	lmo1256	1.68658	-0.404821	0.00255971	0.0276829	0.336429	0.490553	0.205702	2.72699	0.414061	0.106543	1.20981	0.363543	0.526401	1.70851	0.359455	0.481572	0.130069	0.342678
lmo2200	lmo2200	1.68496	6.26057	0.000144319	0.00283335	36.5867	113.661	105.319	129.891	9.33939	10.015	69.0074	103.852	99.5425	250.297	32.8902	65.2263	12.6167	33.8566
lmo1518	lmo1518	1.66229	3.00094	1.52e-08	8e-07	3.28019	4.85648	15.5305	27.1264	6.44096	5.22061	6.82331	10.7245	8.42242	10.2511	4.07383	2.88943	3.31676	2.67289
lmo0279	lmo0279	1.63934	3.87574	1.41e-10	9.39e-09	11.1863	4.85648	20.3645	32.8674	6.62498	4.42153	18.873	18.7225	17.108	35.2874	8.38729	5.93939	11.6412	8.29281
lmo0429	lmo0429	1.62653	5.72495	9.76e-08	4.52e-06	35.1569	20.358	49.4713	49.8035	34.6891	24.718	135.789	170.441	63.1682	47.0498	27.1389	15.4638	42.2074	23.165
lmo0606	lmo0606	1.62455	2.96148	1.51e-06	5.11e-05	4.28947	6.08286	6.58246	26.1217	1.47222	3.24956	8.95257	12.1181	6.00097	16.0337	2.87564	3.21048	6.37339	5.07163
lmo2126	lmo2126	1.60623	3.14698	5.37e-05	0.00122345	5.55108	3.48293	4.42259	3.3011	5.52082	4.26172	27.7288	33.5672	7.4749	8.08258	4.49319	5.61835	3.25173	5.0031
lmo0536	lmo0536	1.60193	1.52312	1.25e-06	4.4e-05	1.42982	1.76599	4.11404	5.74104	1.3342	1.27852	4.11334	5.93788	3.73745	3.48274	1.01846	0.321048	2.27621	2.46728
lmo0178	lmo0178	1.58319	0.474806	0.00153938	0.0189868	0.168215	0.588664	1.02851	4.16225	0.736109	0.426172	2.75836	3.57484	0.421121	0.788545	0.838729	1.55173	0.520276	0.685356
lmo2763	lmo2763	1.51162	2.23925	0.00020619	0.00377192	3.36429	3.43387	2.36557	6.45866	3.26648	3.729	9.82363	17.3289	2.10561	5.78266	1.55764	1.92629	2.34124	0.890963
lmo2590	lmo2590	1.5046	1.90408	2.62e-06	8.25e-05	1.51393	2.99237	3.18838	6.88924	2.48437	2.07759	7.59759	4.78666	4.10593	8.1483	2.33646	0.856129	2.99159	0.959498
lmo0607	lmo0607	1.48683	4.34467	1.03e-07	4.71e-06	10.7657	10.9393	24.0671	68.4618	9.20137	7.24492	16.9857	30.3559	16.5816	36.2073	11.6224	12.3604	14.0475	15.1464
lmo0802	lmo0802	1.46347	1.72585	4.89e-07	1.89e-05	1.51393	1.52071	5.2454	9.18566	2.85242	1.59814	3.29068	4.90784	3.36897	4.86269	2.33646	1.55173	1.886	1.30218
lmo2205	lmo2205	1.45387	2.91591	2.89e-05	0.000710991	4.6259	4.80742	5.55395	23.2512	2.34635	3.67573	3.82299	7.63441	7.58018	22.8678	5.15219	5.13677	4.09718	4.38628
lmo2433	lmo2433	1.43366	1.65227	0.00127813	0.0164755	0.841073	0.83394	8.43378	9.90329	0.552082	0.958887	2.85515	2.72658	3.00049	2.36563	3.41483	2.6754	1.62586	3.35824
lmo1020	lmo1020	1.40409	4.04784	1.78e-07	7.66e-06	8.0743	6.72058	16.0447	53.3916	12.1918	10.8674	19.2601	25.2057	12.0546	27.8619	9.40575	9.9525	9.10484	10.7601
lmo1746	lmo1746	1.39243	3.76178	4.42e-09	2.5e-07	4.45769	10.2526	17.0733	32.0063	7.63713	5.91314	14.1305	19.6313	16.7922	25.8906	7.84811	11.7718	7.02373	8.42988
lmo1997	lmo1997	1.3913	3.92321	7.46e-05	0.00161635	12.532	7.45641	13.9877	10.4774	15.4123	6.12622	42.4884	38.8386	23.8986	9.65967	7.72829	3.42452	12.0964	6.23674
lmo1021	lmo1021	1.3873	4.66055	5.72e-07	2.16e-05	18.5877	12.7053	20.673	77.504	10.5816	17.26	23.8574	44.7158	18.4767	49.0212	13.6593	17.3366	14.8929	14.1183
lmo0223	cysK	1.36962	4.29092	0.00236555	0.0259023	5.21465	2.89426	47.7228	62.7208	3.40451	4.20845	16.2114	17.6319	22.1089	14.3252	15.9359	22.4734	17.6894	21.246
lmo1475	hrcA	1.34805	4.13672	3.73e-05	0.000869634	8.91538	6.76963	13.3706	60.5679	7.08505	10.3879	11.7109	21.2673	14.7919	39.7558	8.98638	15.1963	12.5517	14.3925
lmo1998	lmo1998	1.34083	6.21329	2.18e-06	7.15e-05	56.6883	42.531	63.8704	51.2387	56.3584	41.3387	162.163	194.859	113.861	93.0483	43.0747	20.8146	59.4416	37.489
lmo1963	lmo1963	1.30747	1.71309	2.87e-05	0.000710991	2.85965	2.89426	2.98268	7.60687	2.0243	1.01216	2.80675	4.72607	6.26418	4.73127	1.43782	1.17718	2.14614	2.05607
lmo2649	ulaA	1.29503	0.448635	0.00287482	0.030495	1.42982	0.637719	0.822808	0.861155	0.644096	0.266357	3.53264	2.24185	2.36881	1.18282	0.898638	0.588589	1.17062	0.548285
lmo2219	lmo2219	1.26693	6.87323	7.99e-07	2.91e-05	67.7905	97.0314	148.517	307.432	81.4781	58.279	92.768	119.363	112.65	275.136	74.4072	63.8886	69.0667	72.6477
lmo1538	glpK	1.2538	3.4566	3.92e-07	1.58e-05	6.64448	6.96585	11.3136	25.4041	5.29078	8.15054	13.4047	20.6008	7.36962	19.9765	7.00938	8.93584	5.72304	5.82553
lmo1919	lmo1919	1.24614	3.95594	8.52e-05	0.00178256	13.0366	10.645	24.0671	39.7567	5.61283	6.97857	6.87171	14.057	13.4759	40.5443	8.56702	10.7551	10.0804	12.1308
lmo1964	lmo1964	1.23573	1.51575	0.000266073	0.00464487	1.1775	0.686774	1.64562	5.74104	2.0243	1.1187	4.45209	4.66547	3.84273	4.337	2.39637	3.15698	1.82097	1.50778
lmo1150	lmo1150	1.22953	0.405766	0.00146313	0.018398	0.841073	0.392442	1.64562	2.29641	0.460068	0.852344	2.17765	2.06008	1.316	1.44567	0.77882	1.81927	0.390207	0.61682
lmo0110	lmo0110	1.22547	1.3983	0.00426473	0.0407148	1.85036	0.73583	0.411404	3.8752	1.24218	2.29067	4.25852	8.24032	2.89521	2.69419	2.81573	0.963145	1.62586	1.30218
lmo2162	lmo2162	1.17143	0.80331	0.00342841	0.0345841	1.42982	0.588664	0.719957	2.00936	0.87413	0.479443	3.24228	2.36303	2.73729	3.08847	1.61755	0.909637	2.08111	0.548285
lmo1589	argB	1.16872	1.80347	0.00460697	0.0433055	1.85036	0.73583	1.74847	2.29641	1.10416	1.43833	8.22669	5.93788	6.73794	4.337	3.95401	1.49823	4.87759	2.1246
lmo2335	fruA	1.16721	7.61533	1.73e-05	0.00045863	157.954	65.0964	271.012	317.192	157.159	111.923	377.266	385.78	230.669	139.704	170.741	75.0183	191.852	92.4545
lmo1049	lmo1049	1.1615	1.19731	0.000490349	0.00764605	1.34572	1.37355	3.39408	4.59283	1.97829	2.45049	2.70997	3.09012	1.42128	4.27128	0.718911	0.909637	1.17062	1.43925
lmo1406	pflB	1.15954	6.56728	5.97e-05	0.00134172	92.1816	33.3576	168.47	115.682	82.3522	44.1088	163.276	153.718	148.708	80.563	88.0066	27.8242	93.1295	34.8161
lmo0109	lmo0109	1.14957	1.2793	0.00268298	0.028861	1.59804	0.784885	1.33706	5.45398	2.11631	0.905615	3.72621	5.87729	2.00032	2.03707	2.87564	1.39121	1.49579	1.02803
lmo0947	lmo0947	1.14777	2.30895	3.72e-06	0.000111585	1.85036	2.79615	11.1079	6.45866	3.68055	2.87666	5.27476	5.63492	7.68546	6.43978	4.13374	2.6754	3.51187	3.90653
lmo2191	spxA	1.12771	4.60683	7.33e-07	2.7e-05	19.3447	13.5393	30.2382	55.401	20.7951	18.8581	28.5515	43.3829	20.7402	33.1189	12.7607	14.2867	10.9908	18.0934
lmo0806	lmo0806	1.10936	1.76625	0.00179218	0.020818	2.94376	2.06032	8.63948	5.02341	0.920137	1.43833	6.291	3.51425	2.00032	3.2856	1.49773	2.51488	4.16221	2.19314
lmo1047	moaA	1.10586	1.08399	0.00032934	0.00552821	0.672859	1.27544	2.57127	2.72699	1.24218	0.958887	2.70997	3.45366	2.42145	3.48274	1.318	0.963145	2.27621	2.05607
lmo0648	lmo0648	1.10445	2.03953	0.00171601	0.0201902	0.841073	3.43387	3.90834	2.29641	2.07031	1.81123	5.56511	6.96792	3.73745	11.8282	3.2351	2.99645	3.05662	3.90653
lmo0719	lmo0719	1.09461	0.332513	0.00113689	0.0149707	0.925181	1.07922	1.23421	1.72231	0.782116	0.585986	1.45177	2.30244	1.47392	1.70851	0.718911	0.909637	0.390207	0.753892
lmo0649	lmo0649	1.09382	1.59421	0.00160911	0.0194302	1.1775	2.40371	2.67412	7.31982	1.70225	2.07759	2.5164	3.69603	2.42145	6.83405	1.91709	2.24734	0.780415	3.35824
lmo1303	lmo1303	1.0892	1.70375	0.00042692	0.00682684	1.1775	2.25654	3.29123	6.17161	2.34635	3.51592	5.51672	4.42311	2.63201	5.25696	1.13828	3.21048	1.30069	1.919
lmo1423	lmo1423	1.05198	4.04	2.44e-06	7.76e-05	6.72859	16.6298	19.4388	26.8393	13.388	9.00288	18.9698	24.2362	17.7397	32.2646	10.9634	10.113	13.7873	8.77256
lmo0823	lmo0823	1.02602	3.63355	7.53e-06	0.000217034	5.21465	10.3016	12.3421	25.9782	8.18921	7.08511	10.3076	15.9353	18.0556	21.8821	10.8436	9.73847	7.80415	8.84109
lmo2203	lmo2203	1.02595	0.330896	0.00408413	0.0394843	0.756966	0.73583	2.05702	0.861155	0.828123	0.585986	2.08087	1.39358	1.47392	1.70851	1.07837	0.374556	1.23566	0.753892
lmo2555	lmo2555	1.02481	5.01704	3.72e-06	0.000111585	12.2797	23.8409	31.4724	61.7161	21.6232	27.275	39.1978	56.834	30.6366	53.4239	22.406	27.8242	22.8922	20.5607
lmo1993	pdp	1.0237	4.64519	1.35e-07	5.89e-06	18.0831	18.2976	29.2097	35.5944	14.4461	13.9039	27.5352	31.2647	34.953	52.1097	21.148	15.7314	20.2908	16.3115
lmo0424	lmo0424	1.0123	1.24098	0.00226151	0.0253724	1.34572	1.37355	3.18838	1.43526	2.11631	0.958887	5.12958	4.05957	3.31633	1.57709	1.85719	2.08681	1.17062	1.57632
lmo2551	rho	-1.00166	3.56637	1.69e-05	0.000452656	14.2982	11.4299	9.97654	2.87052	14.4921	17.2067	9.14614	7.21028	7.68546	7.42546	14.3183	19.4769	14.8279	13.3644
lmo0079	lmo0079	-1.01985	1.38015	0.00217801	0.0247354	3.02786	4.07159	1.85132	0.717629	4.7387	2.66357	2.22605	1.21181	0.736962	2.43135	2.69591	2.35435	2.14614	3.49532
lmo0681	lmo0681	-1.02071	1.57216	0.00160807	0.0194302	4.6259	4.02254	3.08553	2.72699	3.81857	4.74116	1.30659	1.57536	1.00016	1.37995	2.39637	3.63855	2.66642	2.94703
lmo0818	lmo0818	-1.02271	4.05724	6.57e-05	0.00145478	26.8302	18.0033	17.279	9.32918	19.6909	27.5946	6.67814	5.75611	11.2123	12.2224	21.3876	13.1095	25.4285	16.7227
lmo1770	purL	-1.03344	2.16614	0.00124424	0.0162443	4.79412	5.0527	2.15987	2.29641	3.22048	3.99536	1.54855	1.69654	4.89553	3.61416	6.41029	9.9525	4.68249	6.51088
lmo0682	flgG	-1.07054	1.56716	0.00542603	0.0496303	2.52322	4.36592	2.46842	3.15757	5.88887	4.04863	2.37122	0.605906	1.52656	0.525696	2.45628	2.83593	3.51187	3.35824
lmo0790	lmo0790	-1.07185	0.787361	0.00196605	0.0224955	2.85965	1.32449	0.822808	0.861155	1.3802	1.75796	1.30659	0.848268	1.00016	0.919969	1.37791	2.56839	3.51187	1.78193
lmo0470	lmo0470	-1.09727	3.00935	0.000429052	0.00682684	6.56037	18.1995	4.42259	1.29173	12.7899	8.15054	5.27476	3.45366	8.5277	5.38839	8.86656	10.2735	7.02373	10.1433
lmo1903	lmo1903	-1.09915	1.63632	0.000353935	0.00584471	2.01858	3.58104	1.64562	1.72231	3.63454	5.38042	2.46801	2.36303	1.5792	0.919969	3.2351	4.49468	5.4629	2.94703
lmo0687	lmo0687	-1.10962	0.893016	0.00393692	0.0384259	0.588751	2.69804	1.13136	1.14821	3.49652	2.45049	0.725884	0.969449	1.21072	1.05139	2.39637	2.30085	2.66642	1.09657
lmo1211	lmo1211	-1.11292	1.35873	0.000102838	0.00212091	2.35501	3.92442	0.925658	2.00936	2.25433	2.87666	1.64534	1.45417	1.36864	1.37995	3.8941	3.04996	3.96711	2.8785
lmo2725	lmo2725	-1.12221	3.48435	1.61e-05	0.000436029	18.4195	13.1959	6.89101	9.47271	11.4557	24.8245	4.4037	6.11965	8.47506	4.53413	13.839	12.7884	8.97477	11.4454
lmo1250	lmo1250	-1.12728	1.96458	0.00221388	0.0250496	3.28019	4.6112	1.23421	0.287052	5.3828	4.90098	3.96817	1.45417	4.57969	1.51138	4.25355	5.24379	5.91814	5.68845
lmo2424	lmo2424	-1.12943	0.461184	0.00323115	0.0335545	2.77554	0.932051	0.205702	0.430578	1.56423	1.1187	0.871061	0.727087	0.894882	1.11711	1.07837	1.60524	2.14614	1.919
lmo1088	tagB	-1.13241	2.90115	3.07e-05	0.000750743	6.64448	16.0411	2.46842	2.43994	9.93747	6.39258	5.17797	5.08961	5.21137	5.38839	9.94493	11.9323	9.0398	6.57942
lmo1441	ispG	-1.16193	1.66174	0.00125097	0.0162626	4.37358	3.77726	1.85132	0	2.7144	3.729	2.56479	2.06008	1.73712	2.10279	3.17519	4.12012	4.16221	5.82553
lmo2117	lmo2117	-1.1772	0.265099	0.00362495	0.0361802	1.00929	2.25654	0.719957	0.287052	1.93229	1.01216	0.435531	0.666496	0.789602	0.722833	1.977	0.909637	1.36573	0.685356
lmo0111	lmo0111	-1.1994	0.359455	0.00500478	0.0460531	1.00929	1.66788	0.411404	0.287052	1.65625	0.905615	0.725884	0.666496	1.21072	0.459984	1.73737	1.65875	2.92655	0.548285
lmo1258	lmo1258	-1.20183	1.20845	0.000287221	0.00492955	3.78483	1.91316	1.43991	0.287052	2.25433	3.19629	1.2582	1.45417	2.00032	0.788545	3.53464	2.35435	2.66642	3.42678
lmo0247	lmo0247	-1.21019	1.78172	3.41e-05	0.00081438	6.13984	4.70931	1.74847	1.14821	4.6927	4.20845	1.64534	1.03004	3.15841	2.36563	4.19365	3.69206	2.79649	4.59188
lmo0257	lmo0257	-1.2137	2.79267	2.75e-06	8.58e-05	8.0743	11.0374	3.08553	2.87052	5.42881	14.5964	5.51672	3.09012	4.31649	4.07415	10.0048	9.47093	6.63352	6.64795
lmo0697	flgE	-1.21531	1.68069	0.000666059	0.00983	6.05573	4.21876	0.719957	1.14821	5.47481	5.27388	3.09711	1.99949	2.31617	0.919969	2.27655	1.81927	4.09718	3.35824
lmo0678	fliR	-1.23139	1.16778	0.00336481	0.0344475	3.53251	4.51309	2.15987	0.143526	3.3585	2.34395	0.580707	0.848268	2.36881	0.919969	2.09682	1.3377	2.40628	2.80996
lmo0100	lmo0100	-1.24881	0.708838	0.0010035	0.0134396	2.85965	3.38482	0.719957	0.430578	0.87413	1.81123	0.677492	1.39358	0.631682	1.05139	1.43782	1.60524	1.95104	2.1246
lmo1360	folD	-1.25401	4.26887	1.44e-06	4.94e-05	15.644	30.3652	14.1934	4.30578	30.0425	24.7712	12.34	9.45213	16.1605	7.29404	24.5029	31.4092	22.2418	24.8784
lmo0691	cheY	-1.27514	0.918927	0.00163788	0.0195458	2.52322	3.33576	0.925658	0.717629	2.48437	3.67573	1.01624	1.09063	0.789602	1.18282	3.41483	1.01665	1.6909	0.548285
lmo0974	dltA	-1.29858	3.63745	6.25e-05	0.001394	14.3824	15.6486	13.2678	3.58815	19.0468	21.575	9.82363	6.48319	5.57985	1.44567	15.7561	12.3069	16.5188	16.7227
lmo2096	lmo2096	-1.34269	0.578681	0.0029711	0.031299	0.672859	2.40371	0.617106	0	1.97829	1.06543	0.774277	0.727087	1.00016	0.985681	3.29501	2.56839	1.6909	0.890963
lmo2826	lmo2826	-1.36589	0.949379	0.000257503	0.00454723	1.85036	2.10938	1.13136	1.00468	4.92273	2.77012	1.11302	0.363543	1.00016	1.05139	2.27655	1.65875	2.21117	1.50778
lmo2690	lmo2690	-1.38802	1.92082	0.00148755	0.0186248	4.96233	1.76599	1.33706	4.59283	6.90102	9.00288	2.03248	0.969449	1.52656	1.18282	6.05083	2.03331	6.82863	2.05607
lmo2589	lmo2589	-1.39289	3.4808	3.07e-07	1.27e-05	8.24252	22.2221	8.53663	4.4493	16.9305	22.9067	5.51672	5.87729	5.10609	4.79698	11.3228	15.6244	7.67408	14.8722
lmo2101	lmo2101	-1.41002	3.06166	0.000849217	0.0118464	8.24252	6.67152	4.52544	12.7738	10.1215	11.5599	1.69373	2.5448	2.15825	2.1685	17.6732	21.1357	6.04821	7.95013
lmo2383	lmo2383	-1.41305	0.918751	0.00146341	0.018398	1.51393	2.94332	1.02851	0.717629	1.47222	4.84771	1.59695	0.545315	0.315841	1.11711	2.45628	2.83593	0.650346	2.33021
lmo0189	lmo0189	-1.44827	2.70597	7.67e-06	0.000219011	9.50413	9.90917	0.925658	4.4493	12.9279	11.5066	4.35531	2.6054	4.73761	2.10279	9.52557	5.40431	6.11325	5.14017
lmo0412	lmo0412	-1.47055	0.959054	0.000382276	0.00624521	0.925181	3.28671	1.02851	0.861155	3.17447	2.87666	0.822669	0.605906	1.73712	0.262848	2.63601	3.53153	1.23566	2.05607
lmo1682	lmo1682	-1.47913	3.83404	4.79e-08	2.29e-06	12.7002	32.9161	6.78816	4.16225	23.9696	21.5217	8.1299	4.54429	11.3176	6.63692	17.0142	18.4068	11.5111	17.6822
lmo1073	lmo1073	-1.48512	4.12607	2.52e-11	1.75e-09	15.0552	30.3652	6.68531	6.45866	24.6137	25.2507	11.8561	8.17973	9.79106	7.88545	26.2402	30.2321	20.4859	19.0529
lmo0702	lmo0702	-1.52721	0.783416	0.00157792	0.0192054	1.0934	3.13954	1.33706	0	1.3802	3.03648	0.6291	0.605906	1.5792	0.262848	1.85719	3.90609	1.82097	1.23364
lmor10		-1.53802	2.41898	8.91e-05	0.00185212	13.3731	4.70931	3.39408	0.861155	5.56683	13.4244	1.06463	1.9389	3.63217	3.94272	7.7882	3.47802	3.64193	6.09967
lmo1000	lmo1000	-1.57402	1.90698	0.000717419	0.0103873	2.01858	3.97348	1.43991	0	8.60328	5.32715	3.00032	1.15122	3.57953	0.657121	6.41029	4.86923	5.65801	3.35824
lmo1776	lmo1776	-1.60514	4.42794	7.21e-05	0.00158417	18.3354	79.6658	10.9022	3.8752	33.2629	18.645	9.24293	4.30193	23.109	7.49118	29.4154	26.7005	18.3397	15.5576
lmo0469	lmo0469	-1.6346	2.47879	8.84e-06	0.000249942	6.47626	15.3543	1.95417	0.574104	6.80901	4.63462	1.93569	2.6054	5.21137	2.1685	8.56702	9.9525	4.55242	4.86603
lmor07		-1.70575	0.188505	0.000381624	0.00624521	0.756966	0.784885	0.719957	0.143526	2.30034	2.02432	0.387138	0.302953	0.842242	0.131424	1.19818	1.17718	2.21117	0.890963
lmo0599	lmo0599	-1.89072	2.03175	7.55e-05	0.00162453	2.69143	14.9619	1.64562	0.143526	5.42881	7.51128	2.95193	1.99949	1.42128	0.854257	5.39183	5.56484	2.21117	1.919
lmor13		-1.89548	0.320362	2.48e-05	0.000641445	2.77554	0.784885	0.411404	0.574104	1.74826	1.70469	0.338746	0.121181	0.894882	0.262848	2.09682	1.39121	1.23566	1.30218
lmo0680	flhA	-1.89604	2.16897	4.37e-08	2.13e-06	5.04644	6.32814	1.74847	0.574104	10.1215	7.88418	1.11302	3.2113	1.89504	1.44567	3.11528	5.9929	3.90207	8.29281
lmos86		-1.89834	-0.560846	0.00171832	0.0201902	0.336429	0.73583	0	0	0.828123	1.38506	0.145177	0.121181	0.579041	0.262848	0.419365	0.588589	0.520276	1.50778
lmo2726	lmo2726	-1.94569	1.61137	3.73e-06	0.000111585	2.10268	4.80742	0.822808	0.717629	4.0486	6.33931	1.35498	0.605906	2.47409	0.459984	7.48865	5.13677	1.95104	2.1246
lmor16		-1.97136	-0.125394	2.68e-05	0.000677485	1.42982	1.12827	0.205702	0.143526	1.15017	1.4916	0.0967846	0.181772	0.684322	0.32856	0.718911	1.3377	0.71538	1.23364
lmo0081	lmo0081	-2.04426	-0.298671	0.00162746	0.0195161	0.336429	2.45277	0.205702	0	0.230034	1.1187	0.532315	0.302953	0.263201	0	0.838729	1.39121	0.455242	1.09657
lmo0604	lmo0604	-2.07659	-0.336247	0.00422336	0.0404463	0.756966	3.28671	0.205702	0.287052	0.782116	1.1187	0.241961	0.363543	0	0.262848	0.898638	0.214032	0.455242	0.137071
lmo2295	lmo2295	-2.07719	-0.308552	8.15e-05	0.00172851	0.588751	0.784885	0.308553	0	1.3342	1.43833	0.193569	0.302953	0.368481	0.131424	0.898638	0.26754	1.30069	1.37071
lmor03		-2.14034	0.739929	2.97e-06	9.16e-05	3.19608	1.71694	0.617106	0	2.76041	3.08975	1.16141	0.121181	0.789602	0.197136	2.45628	1.81927	1.6909	1.64485
lmos21		-2.16864	-0.536723	0.00254982	0.0276829	0.168215	2.7471	0.102851	0	0.736109	0.106543	0.387138	0.242362	0.10528	0.131424	0.479274	1.23069	0.455242	0.548285
lmo1251	lmo1251	-2.18564	0.40906	3.44e-05	0.00081438	1.42982	2.45277	0.617106	0	1.88628	1.17197	0.387138	0.121181	0.579041	0.525696	0.419365	3.90609	1.82097	1.09657
lmo0074	lmo0074	-2.19224	-0.415218	0.000174016	0.0032816	0.756966	2.20749	0.205702	0	0.460068	0.266357	0.241961	0.121181	0.263201	0.262848	0.958547	1.17718	0.910484	0.61682
lmo1118	lmo1118	-2.46553	2.28389	2.1e-05	0.000553103	1.00929	10.7431	0.617106	0	7.49911	5.00752	1.8873	0.848268	3.52689	0.722833	9.28593	17.1761	3.90207	3.28971
lmot63		-2.46679	-0.984485	0.000490549	0.00764605	0.168215	0.294332	0	0.143526	0.920137	1.17197	0.193569	0	0.210561	0	0.539183	0.481572	0.390207	0.548285
lmo1834	pyrDII	-2.52587	4.57751	0.000725933	0.010461	16.3168	64.1643	0.617106	14.4961	5.15276	11.8795	3.53264	2.36303	2.73729	14.5881	5.81119	91.0707	3.31676	96.0869
lmo1831	pyrE	-2.56638	3.11533	1.14e-05	0.000315636	3.19608	24.2333	1.02851	2.87052	4.27863	9.26924	3.24228	1.87831	2.52673	1.77423	2.15673	37.9372	2.01607	22.4797
lmor06		-2.82061	1.12994	4.08e-09	2.4e-07	4.12126	2.35465	1.33706	0.143526	3.3585	5.11406	0.290354	0.0605906	0.736962	0.197136	2.39637	3.74556	1.62586	3.0841
lmo2277	lmo2277	-2.83457	0.694543	5.37e-13	4.98e-11	3.11197	2.25654	0.411404	0	2.16232	2.6103	0.290354	0.302953	0.473761	0.32856	1.73737	1.81927	3.3818	1.71339
lmo2236	lmo2236	-2.94001	-1.48144	0.000831668	0.0116548	0.168215	0.0981106	0	0	0.276041	0.426172	0.193569	0	0	0	0.838729	0.214032	0.780415	0.137071
lmo1833	pyrD	-3.0357	4.44545	2.26e-06	7.26e-05	9.67234	66.9114	0.925658	6.17161	8.51126	13.4777	3.24228	5.27138	3.94801	5.78266	7.00938	84.2217	4.29228	83.2022
lmo2156	lmo2156	-3.11629	-0.450514	4.71e-05	0.00109098	1.0934	2.40371	0	0	0.782116	1.65142	0.0967846	0.121181	0.315841	0	0.239637	0.160524	0.520276	0.753892
lmo1832	pyrF	-3.19416	3.83526	1.12e-06	3.97e-05	4.96233	46.8478	1.23421	2.58347	3.49652	10.3879	2.5164	4.18075	2.26353	2.10279	4.31346	64.4772	2.73145	45.2335
lmos65		-3.60319	-1.9693	0.00388906	0.0382028	0.588751	0.147166	0	0	0.184027	0.532715	0.0483923	0	0	0	0	0.160524	0	0.137071
lmo2132	lmo2132	-3.74271	0.0665532	2.22e-09	1.36e-07	1.0934	2.69804	0	0	1.56423	2.07759	0.145177	0	0.368481	0	1.61755	1.49823	0.650346	0.685356
lmot46		-4.07779	-1.22847	0.000470033	0.00740181	1.93447	0.343387	0.102851	0	0.552082	0.266357	0.0483923	0	0	0	0.119818	0	0.780415	0.205607
lmot57		-4.20978	-2.29437	0.00448534	0.0424233	0.168215	0.0981106	0	0	0	0.319629	0	0	0	0	0	0.0535081	0.325173	0.137071
lmos72		-4.68723	-2.06012	0.000919981	0.0126033	0.0841073	0.196221	0	0	0.460068	0	0	0	0	0	0.179728	0	0.260138	0.342678
