# Supplementary material for: Transcriptome analysis suggests the cell wall as the primary target of the antilisterial effect of carrots
Source: Microbiol Spectr. 2025 Nov 25;14(1):e02091-25. doi: 10.1128/spectrum.02091-25 (PMC12772317; doi:10.1128/spectrum.02091-25)
Supplement: Table S3 — All significantly differentially expressed genes in L. monocytogenes LL195 across all time points. [file spectrum.02091-25-s0004.xlsx]

## Sheet: LL195_3min 
Table S3: All significantly differentially expressed genes in L. monocytogenes LL195 across all time points
L. monocytogenes LL195 RNA-seq results after 3 min
ORF	log2FC	logCPM	PValue	FDR	C30_3min	C44_3min	CTSB_3min	C31_3min	C3_3min	C47_3min	C13_3min
BN389_24500	5.79566	10.533	2.0572e-05	0.011294	85.2466	31.8758	87.6809	36.3285	32.5761	34.0764	10034.7
BN389_09840	4.70918	10.9592	7.97026e-05	0.0159115	207.027	95.6273	158.5	159.846	148.717	70.9924	13066.6
BN389_24490	4.61609	10.0016	7.44774e-05	0.0159115	100.469	67.4295	111.287	75.5633	80.7322	41.6489	6670.33
BN389_23180	4.57155	6.3133	4.49008e-13	9.86021e-10	4.56678	149.571	2.24823	14.5314	7.08177	181.741	175.69
BN389_nc0030	4.40823	5.69739	1.00037e-08	1.09841e-05	3.04452	77.2374	0	5.81256	11.3308	177.954	67.5228
BN389_09830	4.27545	8.69876	0.000148016	0.025177	62.4127	28.1978	48.3369	29.0628	45.3233	22.7176	2644.53
BN389_22430	3.71682	6.65141	6.85383e-05	0.0159115	15.2226	23.2938	17.9858	15.9846	12.7472	17.0382	574.927
BN389_01540	3.71191	9.98274	2.92672e-05	0.0128541	44.1456	1091.13	7.8688	425.77	174.212	2125.99	3190.62
BN389_19920	3.70479	8.92161	0.000149044	0.025177	47.1901	58.8476	149.507	62.4851	52.4051	108.855	2887.75
BN389_00570	3.53135	8.72946	0.000253054	0.0396934	79.1576	91.9493	68.571	79.9228	76.4831	34.0764	2514.08
BN389_01550	3.45713	6.54268	2.62866e-07	0.000192418	4.56678	167.961	22.4823	36.3285	4.24906	152.397	243.213
BN389_27200	3.35667	8.44545	6.60251e-05	0.0159115	42.6233	171.639	143.887	55.2194	35.4089	87.0841	1878.18
BN389_02070	3.33339	8.66949	0.000318913	0.0437708	85.2466	114.017	156.252	50.8599	36.8252	68.1527	2312.16
BN389_02060	3.30235	9.21681	0.000288524	0.04224	173.538	218.226	145.011	100.267	73.6504	62.4734	3365.65
BN389_02080	3.19116	9.79989	0.00037822	0.0461429	156.793	323.662	302.387	181.643	150.134	101.283	4997.34
BN389_23950	3.04771	6.8886	6.12078e-05	0.0159115	4.56678	126.277	4.49646	47.9537	55.2378	366.321	203.88
BN389_07920	2.63445	7.66807	0.000340926	0.0440397	24.3562	669.391	23.6064	20.344	179.877	174.168	314.014
BN389_02880	2.23668	6.63466	7.89807e-05	0.0159115	31.9675	279.526	20.2341	31.9691	65.1523	163.756	85.8785

## Sheet: LL195_10min
L. monocytogenes LL195 RNA-seq results after 10 min
ORF	log2FC	logCPM	PValue	FDR	C30_10min	C44_10min	CTSB _10min	C31_10min	C3_10min	C47_10min	C13_10min
BN389_24500	7.20735	9.16276	2.86634e-07	0.000580575	10.7663	27.2183	8.58421	9.39637	7.02429	10.0685	3939.38
BN389_09830	6.93761	8.39418	9.70466e-07	0.000710057	7.48959	11.5823	3.93443	5.97951	7.82251	5.46576	2313.14
BN389_24490	6.61379	8.73283	5.28998e-07	0.000580575	16.8516	34.1677	11.9821	7.90149	3.19286	16.9726	2887.42
BN389_19930	4.99696	8.82496	1.09136e-05	0.00266172	34.6394	60.8069	32.3696	31.3924	28.7357	21	2965.77
BN389_09840	4.82786	9.11728	0.000129227	0.00978118	60.6189	19.1108	15.7377	58.3002	39.5915	20.7124	3673.61
BN389_19920	4.73148	7.91156	4.67313e-05	0.00687093	18.4899	12.1614	23.2489	19.2198	19.4764	15.2466	1577.71
BN389_02070	4.26398	7.33209	6.63623e-05	0.0076009	16.3835	30.1139	32.0119	10.4641	14.2082	9.78084	1015.01
BN389_27200	4.19472	7.09682	8.8351e-06	0.00266172	19.1921	35.3259	14.6647	13.0268	18.0397	20.137	837.825
BN389_02080	4.17739	8.25264	5.44619e-05	0.00747149	40.7247	57.3323	53.8301	30.3246	21.5518	26.7535	1904.47
BN389_nc0030	4.15619	4.68362	4.1516e-05	0.00687093	0	28.9557	0	9.82347	2.55429	60.1234	77.4609
BN389_00570	4.08715	7.24474	0.000118047	0.00925404	28.7881	41.6962	16.2742	17.0843	15.0064	4.89042	937.99
BN389_22570	4.01612	5.86493	9.23613e-05	0.00779743	10.2982	5.21202	6.79583	5.5524	8.30144	6.61645	365.046
BN389_04810	3.92859	6.24019	3.51733e-06	0.00154411	10.5322	100.766	7.15351	3.84397	20.9132	10.6439	375.73
BN389_02060	3.82504	7.07197	4.6954e-05	0.00687093	19.6602	36.4842	26.8257	18.5792	15.8047	16.3973	807.998
BN389_11580	3.49426	5.79084	4.97058e-06	0.00181841	9.36199	72.9683	2.14605	5.97951	23.3079	28.4795	245.293
BN389_03160	3.42207	9.05305	9.1911e-05	0.00779743	98.535	180.104	83.1595	118.736	110.792	101.26	3025.43
BN389_23180	3.25592	5.44243	7.24389e-05	0.0076009	3.2767	51.5411	0.357675	24.9858	8.46108	114.206	100.165
BN389_07920	3.23471	7.11685	7.81478e-05	0.0076009	19.8942	602.278	3.57675	21.1418	75.8304	109.028	141.121
BN389_23950	3.16118	5.39673	6.77832e-05	0.0076009	3.97885	38.2215	1.4307	28.8298	3.83143	116.795	100.165
BN389_22400	3.11405	6.94406	0.00042394	0.0227258	29.0222	16.7943	26.2891	31.606	27.9375	35.6713	694.032
BN389_10280	3.07176	8.15989	0.000166413	0.011069	29.2562	280.291	31.2966	34.3822	178.8	132.617	1315.06
BN389_16610	2.92493	8.27571	0.000511791	0.0244213	80.9812	71.8101	78.8674	82.8589	81.0987	88.6029	1684.55
BN389_01550	2.79974	5.57034	0.00115492	0.0417522	4.2129	107.715	0.357675	39.2939	9.41894	103.562	67.2218
BN389_08230	2.7949	9.56365	0.00160511	0.0484642	183.261	1984.62	8.40537	83.286	578.546	828.782	1630.24
BN389_25370	2.79188	4.60807	0.000151868	0.0104172	4.2129	31.8513	2.68257	6.83372	13.5697	8.34248	102.836
BN389_07940	2.78665	4.77033	0.000499659	0.0243723	4.2129	114.665	1.25186	4.69818	20.594	24.4521	21.8137
BN389_07930	2.76732	5.3831	0.00047153	0.0235229	5.1491	143.62	1.25186	7.68794	33.525	35.3836	65.8863
BN389_20010	2.67712	4.5511	7.89006e-05	0.0076009	5.6172	16.2152	11.0879	4.27108	7.02429	15.2466	103.726
BN389_09340	2.43551	3.59201	0.000151535	0.0104172	2.3405	27.2183	1.78838	9.60992	2.71393	19.274	20.4782
BN389_17600	2.35818	4.87062	0.000936637	0.0382484	10.2982	88.6044	10.0149	15.1623	6.70501	4.02741	70.3381
BN389_02370	2.25047	7.69728	0.000712722	0.0325922	25.5114	178.367	28.9717	152.05	110.952	558.083	396.653
BN389_02880	2.22926	4.96686	0.00138391	0.0453384	12.4046	119.297	2.8614	11.1048	21.8711	36.2466	15.136
BN389_09710	2.22827	5.09009	0.00085462	0.0367822	9.12794	27.2183	16.0954	13.6674	13.5697	12.6576	145.128
BN389_02890	2.14478	5.42512	3.29936e-05	0.00603507	12.6387	132.617	11.2668	17.0843	28.2568	53.507	44.963
BN389_25480	2.1175	5.9386	0.000291738	0.0172177	13.5749	34.7468	34.8733	23.0638	28.8954	66.4522	226.15
BN389_03020	2.09942	5.93107	7.83088e-05	0.0076009	14.277	153.465	15.9166	17.9385	52.6822	71.0549	101.055
BN389_08220	2.06474	5.71036	0.000733893	0.0328754	17.0856	189.949	11.2668	16.4436	43.4229	52.6439	35.6142
BN389_13170	2.05552	6.03087	0.000214024	0.0134224	26.2136	56.174	24.1431	27.3349	33.0461	45.1645	244.403
BN389_03100	1.9688	4.70836	0.00028011	0.0170789	6.5534	70.0728	9.4784	17.9385	12.1329	19.5617	46.7437
BN389_23610	1.87482	3.47915	0.000816904	0.0358621	2.57455	22.0063	5.36513	4.91174	7.34358	12.6576	21.8137
BN389_17610	1.8468	5.55854	0.00109955	0.041732	21.7666	151.149	20.3875	27.1213	19.6361	18.1233	71.6736
BN389_06440	1.7679	6.23316	0.00158577	0.0484642	29.0222	177.788	21.997	17.5114	79.0233	65.0138	135.334
BN389_06450	1.67645	6.0954	0.000197917	0.0127773	32.767	122.772	31.6543	27.1213	48.6911	62.1371	152.251
BN389_09780	-1.71736	5.05085	0.00104918	0.041124	76.3002	12.1614	31.4754	48.6903	28.8954	18.1233	11.5746
BN389_19360	-1.78378	4.01527	0.00129025	0.0435708	31.1286	8.10759	19.1356	20.5012	18.3589	8.05481	3.11624
BN389_09500	-1.87533	4.19528	0.00128969	0.0435708	42.363	8.6867	12.5186	19.8605	27.7779	7.76714	4.45178
BN389_06370	-1.89785	5.75726	0.00125385	0.0435708	76.0662	12.7405	150.581	58.0866	26.5007	28.4795	20.9234
BN389_07410	-2.018	7.535	0.000411408	0.0227258	443.993	82.8133	183.845	305.595	157.887	79.1097	40.066
BN389_01180	-2.08822	4.52824	0.00124696	0.0435708	25.5114	1.73734	15.38	38.0126	54.2786	11.7945	9.34873
BN389_16950	-2.18664	3.90284	0.000447444	0.0233843	25.2774	1.73734	10.1937	24.7722	25.7025	7.76714	4.0066
BN389_06360	-2.22536	4.84273	8.31077e-05	0.0076009	61.5551	7.52848	55.7974	33.1008	18.5186	11.2192	8.0132
BN389_06590	-2.25434	3.53375	0.00110271	0.041732	24.8093	1.15823	11.9821	17.2979	12.1329	7.1918	1.33553
BN389_26910	-2.54452	4.70404	0.00112975	0.0417522	71.3852	0	24.1431	30.7517	31.1304	8.63015	11.1294
BN389_26920	-2.86762	4.28192	0.000147243	0.0104172	53.8315	0	25.5738	24.7722	15.0064	6.32878	5.34213
BN389_07980	-2.93409	5.36949	0.00155914	0.0484642	116.791	0	15.5589	95.8856	30.9707	18.1233	6.67767
BN389_26760	-2.99195	2.64035	0.000958388	0.0382484	17.7878	1.73734	4.64978	9.18281	3.99108	1.15069	0.445178
BN389_04480	-3.1963	1.91784	0.00160691	0.0484642	5.38315	0	1.4307	8.11504	5.26822	0.575344	0.890356
BN389_00860	-3.25827	2.2975	0.000461732	0.0235229	7.95769	0	7.15351	7.68794	4.62965	0.287672	1.78071
BN389_00920	-3.43036	1.69207	0.00116031	0.0417522	5.85125	0	4.2921	5.12529	1.75607	0.863015	0
BN389_22370	-3.47995	2.67872	0.000875922	0.036974	18.958	1.15823	1.07303	12.5997	4.94893	0.863015	0.445178
BN389_17650	-3.51433	2.74792	1.69019e-05	0.00337271	12.6387	1.15823	12.161	9.60992	4.94893	0.575344	0.890356
BN389_22300	-3.57396	2.53222	0.00161179	0.0484642	9.59604	0	0.894188	16.6572	6.54536	1.72603	0
BN389_21550	-3.58467	1.41769	0.00153623	0.0484642	1.4043	0	3.57675	3.63041	4.62965	0.575344	0
BN389_17520	-3.61982	2.16498	0.000108585	0.00882754	8.42579	0	4.2921	7.90149	4.62965	1.15069	0
BN389_00160	-3.66899	4.53374	8.04307e-05	0.0076009	69.7468	0	11.6244	50.8258	16.4432	7.1918	0.890356
BN389_04690	-3.74668	1.53596	0.000653343	0.0305125	4.2129	0	2.8614	5.5524	2.39465	0.575344	0
BN389_23410	-4.00574	1.72984	0.000424491	0.0227258	8.89389	0	2.8614	3.63041	2.55429	0.575344	0
BN389_03300	-4.51311	1.54543	0.00133889	0.0445284	6.78745	0	0.715351	6.40661	1.59643	0	0.445178
BN389_06400	-4.60889	4.86218	1.0487e-05	0.00266172	102.28	1.73734	3.21908	72.6083	14.5275	3.45206	0.445178
BN389_04630	-6.21617	0.958753	0.00094356	0.0382484	3.2767	0	2.14605	1.28132	2.39465	0	0
BN389_17670	-6.90582	1.47426	0.000298074	0.0172177	4.681	0	3.93443	5.5524	0.638572	0	0
BN389_00890	-7.58247	2.03496	2.23842e-06	0.00122833	6.5534	0	3.21908	9.60992	4.31036	0	0
BN389_21830	-7.65033	2.0863	1.28473e-05	0.00281999	11.9365	0	1.96721	8.11504	2.87357	0	0

## Sheet: LL195_combined
L. monocytogenes LL195 RNA-seq results 3 min and 10 min combined
ORF	log2FC	logCPM	PValue	FDR	C30_3min	C30_10min	C44_3min	C44_10min	CTSB _3min	CTSB _10min	C31_3min	C31_10min	C3_3min	C3_10min	C47_3min	C47_10min	C13_3min	C13_10min
BN389_25540	7.12853	0.960741	1.77142e-05	0.00128539	0	0	7.80348	17.6269	0	0	0	0	0	0	0	0	0	0
BN389_25290	6.60637	2.60664	7.12772e-05	0.00384897	0	0	0	0	0	0	0.935804	0	0	0	0	0	36.5326	41.7745
BN389_24500	6.51435	8.77374	2.64858e-09	6.14999e-06	18.4344	10.5588	6.76302	26.7247	19.6718	8.4602	7.79836	9.23414	6.81087	6.8855	7.31316	9.91974	2134.37	3850.65
BN389_25300	6.01531	3.8162	0.000314247	0.0117691	0	0	0	0	0	2.46756	0	1.04933	0	0	0	0	87.2878	100.52
BN389_09830	5.87028	7.70324	1.8481e-08	1.43043e-05	13.4966	7.34527	5.98267	11.3722	10.8447	3.87759	6.23869	5.87627	9.476	7.66795	4.87544	5.385	562.49	2261.04
BN389_24490	5.59364	8.30813	1.46709e-08	1.43043e-05	21.7263	16.5268	14.3064	33.548	24.9681	11.809	16.2206	7.76507	16.8791	3.12977	8.93831	16.7219	1418.77	2822.39
BN389_24480	5.55593	4.61299	4.30462e-08	1.73195e-05	0.987559	0.918158	1.04046	1.13722	2.01762	1.23378	2.49548	0.6296	0.59225	0.312977	1.422	1.41711	109.458	214.965
BN389_24470	5.39634	4.06604	2.97736e-06	0.000329211	1.64593	0	0	2.84305	1.00881	0.881271	0.623869	1.04933	1.1845	0.469466	0.60943	0	99.4188	119.231
BN389_09840	4.76053	8.91692	6.74743e-07	0.000127395	44.7693	59.4507	20.2891	18.7641	35.5606	15.5104	34.3128	57.2936	31.0931	38.8092	15.2358	20.4063	2779.26	3590.87
BN389_19920	4.32652	7.4031	3.58419e-07	8.32248e-05	10.2048	18.1336	12.4856	11.9408	33.5429	22.913	13.4132	18.888	10.9566	19.0916	23.3615	15.0213	614.221	1542.18
BN389_19930	4.32544	8.35944	2.46347e-07	7.03056e-05	46.0861	33.9719	22.6301	59.704	44.3876	31.902	38.9918	30.8504	31.9815	28.168	27.2212	20.6897	1279.06	2898.98
BN389_nc0030	4.20175	4.17343	3.95273e-08	1.73195e-05	0.658372	0	16.3873	28.4305	0	0	1.24774	9.65387	2.369	2.50382	38.191	59.235	14.362	75.7163
BN389_02070	3.85181	6.93228	8.99192e-07	0.000139195	18.4344	16.0678	24.1908	29.5677	35.0562	31.5495	10.9177	10.2835	7.69925	13.9275	14.6263	9.63632	491.795	992.144
BN389_00570	3.84267	6.89816	1.23863e-06	0.000179756	17.1177	28.2334	19.5087	40.9399	15.3844	16.0391	17.1564	16.7893	15.9907	14.7099	7.31316	4.81816	534.742	916.863
BN389_27200	3.82597	6.70095	4.47533e-08	1.73195e-05	9.21721	18.8222	36.4162	34.6852	32.2819	14.4528	11.8535	12.8019	7.40312	17.6832	18.6892	19.8395	399.488	818.954
BN389_02080	3.70693	7.93157	7.99886e-07	0.000132667	33.9062	39.9399	68.6706	56.2924	67.8425	53.0525	38.9918	29.8011	31.3892	21.126	21.7363	26.3582	1062.93	1861.58
BN389_22570	3.63999	5.49041	1.65506e-06	0.000226062	9.21721	10.0997	7.80348	5.11749	5.80066	6.69766	5.61482	5.45654	9.17987	8.13741	4.46915	6.51869	184.197	356.824
BN389_02060	3.53085	7.01409	7.13238e-07	0.000127395	37.5272	19.2813	46.3007	35.8224	32.5341	26.4381	21.5235	18.2584	15.3985	15.4924	13.4075	16.155	715.871	789.799
BN389_23180	3.51384	4.89294	2.43744e-07	7.03056e-05	0.987559	3.21355	31.7342	50.6063	0.504405	0.352508	3.11935	24.5544	1.48062	8.2939	39.0035	112.518	37.3692	97.909
BN389_01690	3.45016	7.51235	0.000239524	0.00975746	0	3.21355	175.838	405.987	0.504405	0.352508	42.735	180.695	25.4667	24.2558	241.741	485.784	303.555	662.3
BN389_23950	3.11433	5.05617	2.72503e-07	7.03056e-05	0.987559	3.90217	26.792	37.5282	1.00881	1.41003	10.2938	28.332	11.5489	3.75573	78.6165	115.069	43.365	97.909
BN389_07920	3.07404	6.48426	2.5742e-06	0.000298865	5.26698	19.5109	142.023	591.354	5.29625	3.52508	4.36708	20.7768	37.6079	74.3322	37.3784	107.417	66.7905	137.943
BN389_22360	3.05576	2.78776	2.28844e-05	0.00156287	1.31674	0.688619	2.60116	5.6861	1.51322	1.9388	0.623869	2.93813	1.77675	1.72138	0.406287	2.26737	17.7085	51.783
BN389_04810	2.9791	5.48561	1.06847e-05	0.000954225	4.60861	10.3293	6.5029	98.9381	9.33149	7.05017	7.17449	3.7776	27.5396	20.5	17.8766	10.4866	35.4171	367.267
BN389_01550	2.95675	5.05161	9.65398e-06	0.000931855	0.987559	4.13171	35.6359	105.761	5.04405	0.352508	7.79836	38.6155	0.888375	9.23284	32.7061	102.032	51.7312	65.7078
BN389_23170	2.91154	2.05663	0.00204899	0.049049	0.658372	0	0.780348	2.27444	0	0	0.935804	5.87627	0	0.312977	5.89116	12.1871	3.62537	20.8873
BN389_10280	2.90999	7.48503	1.15312e-05	0.000956267	17.7761	28.6924	30.1735	275.207	15.3844	30.8445	21.8354	33.7886	53.3025	175.267	52.0047	130.657	355.286	1285.44
BN389_03160	2.73031	8.54859	1.70492e-05	0.00127704	108.302	96.6362	65.2891	176.838	125.345	81.9582	101.379	116.686	137.402	108.603	88.9768	99.7643	974.527	2957.29
BN389_22880	2.70602	1.4708	0.00128726	0.0369015	0	1.37724	0.780348	1.70583	1.00881	0.705017	0	0.209867	0.296125	1.72138	0.203143	1.98395	6.69299	16.9709
BN389_01540	2.70433	8.3219	0.00147367	0.0407366	9.5464	3.90217	231.503	547.003	1.76542	3.17257	91.3968	563.702	36.4234	49.7634	456.26	906.665	678.641	895.106
BN389_07930	2.63298	4.73186	8.08126e-05	0.00416993	1.64593	5.04987	24.1908	141.015	0.756608	1.23378	2.49548	7.5552	13.3256	32.8626	12.798	34.8608	28.5847	64.4024
BN389_07940	2.57515	4.1294	0.000361705	0.0131231	1.31674	4.13171	14.8266	112.585	0	1.23378	2.49548	4.61707	10.0682	20.187	3.85972	24.0908	23.286	21.3224
BN389_11580	2.54259	5.21338	1.33577e-05	0.00103389	4.60861	9.18158	18.2081	71.6448	4.53965	2.11505	20.2757	5.87627	26.6512	22.8474	23.3615	28.0587	40.2974	239.768
BN389_22430	2.53951	4.24872	0.00164538	0.0434156	3.29186	21.5767	4.94221	0	4.03524	5.99264	3.43128	4.19734	2.66512	2.8168	3.65658	3.11763	122.287	76.1514
BN389_08230	2.45884	9.09241	0.000782969	0.0242407	38.1856	179.729	711.157	1948.63	8.32268	8.28395	28.386	81.848	578.924	567.115	319.545	816.537	759.515	1593.52
BN389_22400	2.41388	6.61807	0.00015605	0.00710485	31.9311	28.4629	13.526	16.4897	44.8921	25.9094	44.2947	31.0603	40.273	27.3855	30.8778	35.1442	322.1	678.4
BN389_16610	2.41313	8.02532	7.02691e-05	0.00384897	75.3836	79.4207	62.1677	70.5076	121.562	77.7281	105.746	81.4283	108.382	79.4963	76.1788	87.2937	970.623	1646.61
BN389_25370	2.29815	4.22773	3.80818e-05	0.002327	4.60861	4.13171	5.98267	31.2735	6.30506	2.64381	3.74321	6.71574	13.3256	13.3015	8.73517	8.21922	48.9425	100.52
BN389_09340	2.23607	3.17265	2.574e-06	0.000298865	0.658372	2.2954	9.62429	26.7247	1.76542	1.76254	4.36708	9.444	3.5535	2.66031	8.32888	18.9892	11.9916	20.0169
BN389_23960	2.22434	1.22546	0.00154961	0.0419795	0	0.918158	1.5607	3.98027	0	0	1.87161	0.839467	1.1845	0.938932	5.48487	4.81816	4.04368	0.435151
BN389_02880	2.22312	4.69519	2.22348e-06	0.000286829	6.91291	12.1656	59.3065	117.134	4.53965	2.82007	6.86256	10.9131	13.6217	21.439	35.1438	35.7111	18.2663	14.7951
BN389_01220	2.19833	7.30094	0.00116518	0.0338193	28.31	123.951	84.0175	371.302	4.79185	1.9388	12.4774	58.5528	90.3181	175.267	76.1788	200.379	424.587	551.336
BN389_12330	2.17076	4.13144	8.67231e-05	0.00437763	8.55884	10.0997	10.9249	9.09775	4.79185	3.52508	5.61482	8.8144	6.51475	6.8855	7.51631	5.10158	48.3848	104.871
BN389_16600	2.16787	7.45174	9.13019e-05	0.0045107	56.2908	50.9578	58.0059	52.8807	101.385	99.4073	65.1943	53.3062	47.0839	85.5993	88.5705	74.5398	708.76	902.938
BN389_17600	2.13025	4.26838	0.00189079	0.0457334	6.25454	10.0997	13.0058	86.9973	7.56608	9.87023	6.86256	14.9005	0	6.57253	1.21886	3.9679	32.0706	68.7539
BN389_02370	2.10409	7.43145	7.17311e-06	0.000757089	24.3598	25.0198	149.827	175.132	21.6894	28.5532	118.223	149.425	94.4639	108.76	361.392	549.837	216.407	387.72
BN389_17180	2.07775	7.11235	7.80382e-05	0.00411829	49.7071	70.6982	34.5954	73.3506	58.511	91.6522	37.4321	45.5411	39.3846	70.107	66.8342	85.3098	716.29	490.415
BN389_25480	2.04558	5.43204	1.00329e-05	0.000931855	9.87559	13.3133	31.7342	34.1166	14.8799	34.3696	13.1013	22.6656	9.17987	28.3245	16.8609	65.4703	84.7779	221.057
BN389_07910	2.02601	5.94334	0.000351179	0.0129435	5.59617	13.5428	49.4221	112.585	5.80066	5.99264	6.23869	21.4064	50.6374	101.405	75.5693	156.449	97.6061	154.043
BN389_17740	1.97341	4.79919	0.000108704	0.00525858	16.4593	10.3293	20.8093	10.235	17.9064	8.4602	8.42223	13.8512	5.33025	16.2748	15.8452	12.1871	113.502	113.574
BN389_04970	1.88393	2.34526	0.00178852	0.0446552	0.658372	3.44309	3.12139	6.82332	5.29625	1.9388	1.87161	0.839467	0	2.97329	3.25029	3.9679	14.5015	16.5357
BN389_08220	1.85604	5.20742	5.52596e-05	0.00312958	10.2048	16.7564	55.925	186.504	10.5925	11.104	7.79836	16.1597	22.5055	42.5649	20.5175	51.8661	27.748	34.8121
BN389_02890	1.79393	5.20726	6.86044e-07	0.000127395	12.8383	12.3951	71.5319	130.212	9.5837	11.104	19.9638	16.7893	31.6854	27.6985	37.5815	52.7163	35.5565	43.9503
BN389_17610	1.7917	5.38574	3.69631e-05	0.00231968	21.3971	21.3472	95.2025	148.407	17.402	20.093	26.8264	26.6531	8.2915	19.2481	10.5635	17.8555	78.3638	70.0593
BN389_06430	1.77765	4.40445	0.000148875	0.00691374	5.92535	15.1496	42.659	56.861	12.6101	4.75886	1.55967	7.97494	9.17987	23.9428	8.32888	24.9411	28.7241	49.6072
BN389_10530	1.76751	7.20193	0.000250717	0.00997291	55.3033	73.6822	79.5955	69.3704	99.62	109.983	51.4692	56.8739	43.5304	87.6337	81.2574	88.4274	464.605	694.066
BN389_10520	1.75875	6.54747	0.000394332	0.0138733	35.8813	38.5626	54.6244	54.5865	63.3028	67.1528	40.8634	48.6891	24.2822	49.4504	29.2526	45.9142	332.837	418.18
BN389_24310	1.66436	6.78282	1.31002e-05	0.00103389	42.7942	47.0556	135	213.229	28.2467	50.2324	42.1112	46.1707	53.3025	144.283	70.6939	154.181	160.771	348.991
BN389_22390	1.64917	6.90533	0.000175794	0.00784986	61.5578	61.7461	54.8845	77.8995	57.7544	60.8077	38.9918	47.8496	63.3707	106.569	83.6951	115.636	271.345	570.918
BN389_09710	1.64755	4.83139	0.000380206	0.0135821	20.4095	8.95204	49.1619	26.7247	16.141	15.8629	13.1013	13.4315	16.2869	13.3015	7.71945	12.4705	39.0425	141.859
BN389_17260	1.64435	2.17129	0.000764952	0.0242407	2.63349	1.37724	7.28325	10.235	0.756608	2.82007	2.49548	3.7776	1.48062	1.72138	4.87544	3.11763	2.92818	13.0545
BN389_23610	1.59944	3.41862	4.88113e-05	0.00287102	6.58372	2.52494	28.6128	21.6072	4.53965	5.28762	4.99095	4.82694	7.99537	7.19848	11.5792	12.4705	5.43806	21.3224
BN389_17730	1.57653	6.17555	0.000570142	0.0191865	58.9243	46.8261	55.4047	69.3704	31.5253	34.1933	22.1474	48.899	31.6854	36.3054	20.9238	37.695	345.386	165.357
BN389_06440	1.56445	5.92518	3.28235e-05	0.00211712	16.1301	28.4629	108.208	174.563	35.0562	21.6793	25.8906	17.2091	40.273	77.4619	45.301	64.0532	60.2369	132.286
BN389_08280	1.52657	4.25689	0.00169118	0.0441226	13.1674	11.477	5.46244	15.9211	14.1233	6.5214	11.8535	8.1848	8.2915	9.23284	10.5635	10.2032	63.3045	73.5405
BN389_22610	1.49162	6.54742	0.00112698	0.0331247	58.9243	48.6624	56.7053	72.782	75.1564	39.8334	64.5705	57.5035	35.535	39.1222	42.8633	35.9945	316.523	359.435
BN389_19440	1.47824	6.14948	0.000296201	0.0112751	26.3349	33.5128	72.5724	53.4493	44.3876	40.1859	31.8173	42.3931	53.0064	48.042	32.7061	52.1495	117.406	341.158
BN389_05970	1.41732	4.54178	0.000193986	0.00834141	10.8631	6.88619	37.7168	64.2529	16.8976	11.104	14.9729	21.4064	7.107	17.2138	14.6263	15.8716	27.8875	55.2642
BN389_15000	1.41638	6.64318	0.000123855	0.0058692	32.9186	47.2851	84.5377	122.82	44.3876	76.6706	36.8083	53.3062	56.856	115.332	105.838	92.9622	152.405	372.054
BN389_13170	1.40073	5.57649	0.0015548	0.0419795	19.422	25.7084	13.2659	55.1551	36.3172	23.7943	24.6428	26.8629	33.166	32.3932	23.1583	44.4971	66.7905	238.898
BN389_03100	1.37953	4.73158	0.000257698	0.00997291	21.7263	6.42711	63.2082	68.8018	23.2026	9.34147	13.1013	17.6288	21.0249	11.8931	20.9238	19.2726	25.517	45.6909
BN389_10540	1.37202	6.2186	0.000985676	0.0297239	49.7071	42.4648	41.3585	64.8215	77.174	48.9987	29.3218	36.9366	32.8699	34.897	56.4739	37.4116	212.363	271.969
BN389_22380	1.31203	4.96517	0.00018231	0.00798724	15.1426	15.3792	23.4104	36.391	16.141	20.798	14.0371	12.8019	31.9815	24.2558	30.6747	27.7753	78.0849	84.4193
BN389_06450	1.2749	5.86746	4.94578e-05	0.00287102	44.7693	32.1355	81.9366	120.545	43.3788	31.197	23.3951	26.6531	38.7924	47.7291	33.9249	61.219	78.3638	148.822
BN389_04110	1.27368	4.668	0.000937204	0.028634	12.5091	13.3133	35.6359	34.1166	7.31387	5.64013	7.48643	14.9005	31.6854	31.2977	26.2055	34.294	42.1101	53.5236
BN389_17060	1.25328	2.77625	0.0017559	0.0443175	4.60861	5.50895	12.2255	13.078	1.51322	1.9388	3.11935	6.50587	4.738	4.2252	6.0943	6.80211	7.25074	13.0545
BN389_23190	1.20915	7.41364	0.00185596	0.0457334	100.731	98.0134	219.018	99.5067	107.69	191.941	92.6446	98.6374	76.9925	103.909	90.8051	142.844	379.409	578.751
BN389_17720	1.20543	6.19935	2.27764e-05	0.00156287	37.198	42.4648	138.122	121.114	36.8216	59.3976	51.4692	32.1096	41.1614	73.5497	63.3807	76.8072	133.442	115.75
BN389_14490	1.14678	6.35241	0.0017105	0.0441309	68.4707	58.303	90.0002	41.5085	34.2995	69.6204	35.8725	45.5411	59.5211	55.8665	72.9285	60.9356	210.271	234.111
BN389_12440	1.12876	7.41125	0.000221235	0.00917333	83.2841	95.0294	189.364	329.225	133.92	113.155	120.407	107.452	104.532	142.248	130.418	152.481	306.483	369.878
BN389_09930	1.11865	7.52659	0.000663033	0.021684	103.364	76.4367	347.255	186.504	170.741	161.978	137.563	73.4534	145.397	110.794	172.062	182.523	225.61	482.147
BN389_05590	1.11366	4.52169	0.00162771	0.0434156	7.57128	12.6247	22.6301	18.1955	12.3579	14.2766	20.2757	13.8512	20.7287	18.4657	35.7532	18.4224	28.8635	71.7999
BN389_14980	1.0885	8.08478	0.00140565	0.0393243	156.034	141.167	241.128	274.638	194.7	245.698	92.9565	143.129	192.777	295.451	314.06	332.17	395.723	775.439
BN389_04420	1.05921	8.81502	0.000775474	0.0242407	286.392	278.202	839.655	1187.83	323.071	289.762	304.136	228.545	363.641	384.023	477.387	408.693	411.201	518.265
BN389_09920	1.03393	6.8198	0.000644827	0.0213898	74.7253	92.734	243.989	108.036	86.0011	80.9007	88.2775	69.4659	57.1521	71.9848	100.759	89.8445	171.368	240.203
BN389_06550	-1.11119	4.11512	0.00134236	0.0380118	17.4469	33.7423	5.46244	8.52915	26.2291	12.8666	31.1935	16.7893	21.9132	15.0229	11.5792	15.0213	10.1789	9.57332
BN389_07720	-1.1156	6.58835	0.00112152	0.0331247	99.4142	66.1074	71.5319	42.0771	220.929	146.82	183.418	91.5019	101.275	86.5383	86.1328	65.7537	46.8509	31.3309
BN389_28370	-1.29577	4.26763	0.000709382	0.0228776	24.689	28.6924	11.9653	11.9408	15.6366	7.93144	40.2396	33.9984	37.0156	13.458	8.73517	7.65237	12.6888	8.26787
BN389_00610	-1.36802	4.97447	0.000543937	0.0188511	31.6019	49.5805	1.5607	12.5094	48.4229	42.301	55.2124	41.9734	38.7924	27.855	20.3143	18.4224	25.7959	18.2763
BN389_18510	-1.43179	2.88202	0.000254467	0.00997291	11.1923	9.8702	4.16186	2.84305	5.54846	7.22642	12.4774	8.8144	15.1024	5.47711	4.26601	3.11763	2.78875	3.48121
BN389_24290	-1.67902	4.6263	0.000568376	0.0191865	37.8564	25.7084	1.30058	2.27444	34.2995	18.5067	56.1482	25.3939	57.4482	19.8741	24.1741	11.6203	12.6888	11.3139
BN389_r0030	-1.88123	2.46372	2.51599e-05	0.00166918	10.534	6.42711	2.08093	2.27444	10.3403	9.69398	4.36708	6.50587	6.21862	4.2252	3.04715	1.41711	1.53381	1.30545
BN389_r0070	-1.97364	2.51024	1.13983e-05	0.000956267	10.2048	4.59079	1.04046	2.27444	7.56608	11.6328	8.1103	6.71574	5.33025	6.8855	3.25029	2.26737	1.95212	0.435151
BN389_13230	-2.13246	8.72818	8.65926e-06	0.000874209	618.541	301.156	169.596	90.4089	1202.5	875.454	1321.98	400.006	164.349	180.119	202.128	83.0424	158.122	162.311
BN389_14560	-2.35984	1.97667	0.000221079	0.00917333	5.92535	3.44309	0	0	3.53084	2.82007	6.23869	7.34534	10.6605	2.50382	0.406287	1.13368	2.37043	1.7406
BN389_00160	-2.44568	4.04584	0.00174382	0.0443175	26.6641	68.4028	0	0	7.81828	11.4565	11.5416	49.9483	4.44187	16.1183	14.0169	7.08553	4.32256	0.870302
