# Supplementary material for: Transcriptome analysis suggests the cell wall as the primary target of the antilisterial effect of carrots
Source: Microbiol Spectr. 2025 Nov 25;14(1):e02091-25. doi: 10.1128/spectrum.02091-25 (PMC12772317; doi:10.1128/spectrum.02091-25)
Supplement: Table S4 — All significantly upregulated KEGG Pathways identified for each strain and time point along with the upregulated genes associated with these pathways. [file spectrum.02091-25-s0005.xlsx]

## Sheet: KEGG_upregulated
Table S4: All significantly upregulated KEGG Pathways idientified for each strain and time point along with the upregulated genes associated with these pathways
Pathway number	Pathway	Strain	Time	ORF	Gene Name
lmt01210	2-Oxocarboxylic acid metabolism	10403S	10	LMRG_01140	K01575 alpha-acetolactate decarboxylase
lmt01210	2-Oxocarboxylic acid metabolism	10403S	10	LMRG_01154	K01652 acetolactate synthase catabolic
lmog01210	2-Oxocarboxylic acid metabolism	LL195	10	BN389_20010	K01687 ilvD; Dihydroxy-acid dehydratase
lmo01210	2-Oxocarboxylic acid metabolism	EGD-e	10	lmo1588	K00821 argD; acetylornithine aminotransferase
lmo01210	2-Oxocarboxylic acid metabolism	EGD-e	10	lmo1589	K00930 argB; acetylglutamate kinase
lmo01210	2-Oxocarboxylic acid metabolism	EGD-e	10	lmo1992	K01575 alpha-acetolactate decarboxylase
lmo01210	2-Oxocarboxylic acid metabolism	EGD-e	10	lmo2006	K01652 alsS; acetolactate synthase
lmo01210	2-Oxocarboxylic acid metabolism	EGD-e	10	lmo0829	K03737 nifJ; pyruvate-flavodoxin oxidoreductase
lmo02010	ABC transporter	EGD-e	3	lmo0278	K10112 sugar ABC transporter ATP-binding protein
lmo02010	ABC transporter	EGD-e	10	lmo0278	K10112 sugar ABC transporter ATP-binding protein
lmo02010	ABC transporter	EGD-e	3	lmo1747	K11631 ABC transporter ATP-binding protein
lmo02010	ABC transporter	EGD-e	10	lmo1747	K11631 ABC transporter ATP-binding protein
lmo02010	ABC transporter	EGD-e	3	lmo1746	K11632 ABC transporter permease
lmo02010	ABC transporter	EGD-e	10	lmo1746	K11632 ABC transporter permease
lmo02010	ABC transporter	EGD-e	3	lmo2125	K15770 sugar ABC transporter substrate-binding protein
lmo02010	ABC transporter	EGD-e	10	lmo2125	K15770 sugar ABC transporter substrate-binding protein
lmo02010	ABC transporter	EGD-e	3	lmo2124	K15771 sugar ABC transporter permease
lmo02010	ABC transporter	EGD-e	10	lmo2124	K15771 sugar ABC transporter permease
lmo02010	ABC transporter	EGD-e	10	lmo2123	K15772 sugar ABC transporter permease
lmo02010	ABC transporter	EGD-e	3	lmo2745	K18104 ABC transporter ATP-binding protein
lmo02010	ABC transporter	EGD-e	10	lmo2745	K18104 ABC transporter ATP-binding protein
lmo02010	ABC transporter	EGD-e	10	lmo0607	K18887 ABC transporter ATP-binding protein
lmo02010	ABC transporter	EGD-e	10	lmo0608	K18888 ABC transporter ATP-binding protein
lmo02010	ABC transporter	EGD-e	10	lmo1847	K19975 metal ABC transporter
lmt02010	ABC transporter	10403S	10	LMRG_02597	K10112 maltose/maltodextrin transport system ATP-binding protein
lmt02010	ABC transporter	10403S	10	LMRG_02524	K11631 hypothetical protein
lmt02010	ABC transporter	10403S	10	LMRG_02525	K11632 hypothetical protein
lmt02010	ABC transporter	10403S	10	LMRG_01951	K18104 ABC transporter
lmt02010	ABC transporter	10403S	10	LMRG_00290	K18887 ABC transporter
lmt02010	ABC transporter	10403S	10	LMRG_00291	K18888 ABC transporter
lmog02010	ABC transporters	LL195	3	BN389_27200	K18104 bmrA; Multidrug resistance ABC transporter ATP-binding/permease protein BmrA
lmt02010	ABC transporters	10403S	3	LMRG_02524	K11631 hypothetical protein
lmt02010	ABC transporters	10403S	3	LMRG_01497	K16960 polar amino acid transport system ATP-binding protein
lmt02010	ABC transporters	10403S	3	LMRG_01951	K18104 ABC transporter
lmog02010	ABC transporters	LL195	10	BN389_27200	K18104 bmrA; Multidrug resistance ABC transporter ATP-binding/permease protein BmrA
lmt02010	ABC transporters	10403S	3	LMRG_00290	K18887 ABC transporter
lmog02010	ABC transporters	LL195	10	BN389_06440	K18887 Uncharacterized ABC transporter ATP-binding protein Mb1304c
lmog02010	ABC transporters	LL195	10	BN389_06450	K18888 Uncharacterized ABC transporter ATP-binding protein TM_0288
lmt02010	ABC transporters	10403S	3	LMRG_00994	K19975 manganese-binding lipoprotein mntA
lmo00250	Alanine, aspartate and glutamate metabolism	EGD-e	10	lmo2091	K01755 argH; argininosuccinate lyase
lmo00250	Alanine, aspartate and glutamate metabolism	EGD-e	10	lmo2090	K01940 argG; argininosuccinate synthase
lmog00250	Alanine, aspartate and glutamate metabolism	LL195	10	BN389_05970	K00262 gdh; NADP-specific glutamate dehydrogenase
lmog00250	Alanine, aspartate and glutamate metabolism	LL195	10	BN389_17610	K00265 gltA; Glutamate synthase [NADPH] large chain
lmog00250	Alanine, aspartate and glutamate metabolism	LL195	10	BN389_17600	K00266 gltB; Glutamate synthase [NADPH] small chain
lmt00520	Amino sugar and nucleotide sugar metabolism	10403S	3	LMRG_02055	K01443 N-acetylglucosamine-6-phosphate deacetylase
lmo00520	Amino sugar and nucleotide sugar metabolism	EGD-e	10	lmo0813	K00847 fructokinase
lmo00520	Amino sugar and nucleotide sugar metabolism	EGD-e	10	lmo0956	K01443 N-acetylglucosamine-6P-phosphate deacetylase
lmo00520	Amino sugar and nucleotide sugar metabolism	EGD-e	10	lmo2110	K01809 mannnose-6 phospate isomerase
lmo00520	Amino sugar and nucleotide sugar metabolism	EGD-e	10	lmo0021	K02793 PTS fructose transporter subunit IIA
lmo00520	Amino sugar and nucleotide sugar metabolism	EGD-e	3	lmo1997	K02793 PTS mannose transporter subunit IIA
lmo00520	Amino sugar and nucleotide sugar metabolism	EGD-e	10	lmo1997	K02793 PTS mannose transporter subunit IIA
lmt00520	Amino sugar and nucleotide sugar metabolism	10403S	10	LMRG_02055	K01443 N-acetylglucosamine-6-phosphate deacetylase
lmog00220	Arginine biosynthesis	LL195	10	BN389_05970	K00262 gdh; NADP-specific glutamate dehydrogenase
lmo00220	Arginine biosynthesis	EGD-e	10	lmo1587	K00611 argF; ornithine carbamoyltransferase
lmo00220	Arginine biosynthesis	EGD-e	10	lmo1588	K00821 argD; acetylornithine aminotransferase
lmo00220	Arginine biosynthesis	EGD-e	10	lmo1589	K00930 argB; acetylglutamate kinase
lmo00220	Arginine biosynthesis	EGD-e	10	lmo2091	K01755 argH; argininosuccinate lyase
lmo00220	Arginine biosynthesis	EGD-e	10	lmo2090	K01940 argG; argininosuccinate synthase
lmo00362	Benzoate degradation	EGD-e	3	lmo0646	K07104 hypothetical protein
lmo00362	Benzoate degradation	EGD-e	10	lmo0646	K07104 hypothetical protein
lmt00362	Benzoate degradation	10403S	3	LMRG_00333	K07104 hypothetical protein
lmt00362	Benzoate degradation	10403S	10	LMRG_00333	K07104 hypothetical protein
lmo01501	beta-lactam resistance	EGD-e	3	lmo2229	K12555 penicillin-binding protein
lmo01501	beta-lactam resistance	EGD-e	10	lmo2229	K12555 penicillin-binding protein
lmo01501	beta-lactam resistance	EGD-e	3	lmo2745	K18104 ABC transporter ATP-binding protein
lmo01501	beta-lactam resistance	EGD-e	10	lmo2745	K18104 ABC transporter ATP-binding protein
lmog01501	beta-lactam resistance	LL195	3	BN389_27200	K18104 bmrA; Multidrug resistance ABC transporter ATP-binding/permease protein BmrA
lmt01501	beta-lactam resistance	10403S	10	LMRG_01603	K12555 hypothetical protein
lmt01501	beta-lactam resistance	10403S	3	LMRG_01951	K18104 ABC transporter
lmt01501	beta-lactam resistance	10403S	10	LMRG_01951	K18104 ABC transporter
lmog01501	beta-lactam resistance	LL195	10	BN389_27200	K18104 bmrA; Multidrug resistance ABC transporter ATP-binding/permease protein BmrA
lmo01230	Biosynthesis of amino acids	EGD-e	10	lmo1587	K00611 argF; ornithine carbamoyltransferase
lmo01230	Biosynthesis of amino acids	EGD-e	3	lmo2743	K00616 translaldolase
lmo01230	Biosynthesis of amino acids	EGD-e	10	lmo2743	K00616 translaldolase
lmo01230	Biosynthesis of amino acids	EGD-e	10	lmo1588	K00821 argD; acetylornithine aminotransferase
lmo01230	Biosynthesis of amino acids	EGD-e	10	lmo1589	K00930 argB; acetylglutamate kinase
lmo01230	Biosynthesis of amino acids	EGD-e	10	lmo2006	K01652 alsS; acetolactate synthase
lmo01230	Biosynthesis of amino acids	EGD-e	3	lmo0223	K01738 cysK; cysteine synthase
lmo01230	Biosynthesis of amino acids	EGD-e	10	lmo2091	K01755 argH; argininosuccinate lyase
lmo01230	Biosynthesis of amino acids	EGD-e	10	lmo2205	K01834 phosphoglyceromutase
lmo01230	Biosynthesis of amino acids	EGD-e	10	lmo2090	K01940 argG; argininosuccinate synthase
lmt01230	Biosynthesis of amino acids	10403S	3	LMRG_00250	K00765 ATP phosphoribosyltransferase
lmog01230	Biosynthesis of amino acids	LL195	10	BN389_17610	K00265 gltA; Glutamate synthase [NADPH] large chain
lmog01230	Biosynthesis of amino acids	LL195	10	BN389_17600	K00266 gltB; Glutamate synthase [NADPH] small chain
lmog01230	Biosynthesis of amino acids	LL195	10	BN389_20010	K01687 ilvD; Dihydroxy-acid dehydratase
lmog01230	Biosynthesis of amino acids	LL195	10	BN389_02370	K01738 cysK; Cysteine synthase
lmt01230	Biosynthesis of aminoacids	10403S	10	LMRG_01154	K01652 acetolactate synthase catabolic
lmt01230	Biosynthesis of aminoacids	10403S	10	LMRG_01627	K01834 phosphoglycerate mutase
lmo01240	Biosynthesis of cofactors	EGD-e	10	lmo2110	K01809 mannnose-6 phospate isomerase
lmo01240	Biosynthesis of cofactors	EGD-e	10	lmo1047	K03639 moaA; molybdenum cofactor biosynthesis protein A
lmo01240	Biosynthesis of cofactors	EGD-e	3	lmo1042	K03750 molybdopterin biosynthesis protein MoeA
lmo01240	Biosynthesis of cofactors	EGD-e	10	lmo1042	K03750 molybdopterin biosynthesis protein MoeA
lmo01240	Biosynthesis of cofactors	EGD-e	3	lmo0437	K19267 hypothetical protein
lmo01240	Biosynthesis of cofactors	EGD-e	10	lmo0437	K19267 hypothetical protein
lmt01240	Biosynthesis of cofactors	10403S	3	LMRG_00129	K19267 hypothetical protein
lmt01240	Biosynthesis of cofactors	10403S	10	LMRG_00129	K19267 hypothetical protein
lmog01240	Biosynthesis of cofactors	LL195	10	BN389_04810	K19267 qorB; Quinone oxidoreductase 2
lmo01250	Biosynthesis of nucleotide sugars	EGD-e	10	lmo0813	K00847 fructokinase
lmo01250	Biosynthesis of nucleotide sugars	EGD-e	10	lmo2110	K01809 mannnose-6 phospate isomerase
lmo01110	Biosynthesis of secondary metabolites	EGD-e	3	lmo1293	K00111 glpD; glycerol-3-phosphate dehydrogenase
lmo1110	Biosynthesis of secondary metabolites	EGD-e	10	lmo1293	K00111 glpD; glycerol-3-phosphate dehydrogenase
lmt01110	Biosynthesis of secondary metabolites	10403S	10	LMRG_00743	K00111 glycerol-3-phosphate dehydrogenase
lmo1110	Biosynthesis of secondary metabolites	EGD-e	10	lmo1587	K00611 argF; ornithine carbamoyltransferase
lmo01110	Biosynthesis of secondary metabolites	EGD-e	3	lmo2743	K00616 translaldolase
lmo1110	Biosynthesis of secondary metabolites	EGD-e	10	lmo2743	K00616 translaldolase
lmo1110	Biosynthesis of secondary metabolites	EGD-e	10	lmo1588	K00821 argD; acetylornithine aminotransferase
lmo1110	Biosynthesis of secondary metabolites	EGD-e	10	lmo0813	K00847 fructokinase
lmo1110	Biosynthesis of secondary metabolites	EGD-e	10	lmo1589	K00930 argB; acetylglutamate kinase
lmt01110	Biosynthesis of secondary metabolites	10403S	10	LMRG_00766	K00981 phosphatidate cytidylyltransferase
lmo01110	Biosynthesis of secondary metabolites	EGD-e	3	lmo2126	K01208 maltogenic amylase
lmo1110	Biosynthesis of secondary metabolites	EGD-e	10	lmo2126	K01208 maltogenic amylase
lmt01110	Biosynthesis of secondary metabolites	10403S	10	LMRG_01140	K01575 alpha-acetolactate decarboxylase
lmo1110	Biosynthesis of secondary metabolites	EGD-e	10	lmo1992	K01575 alpha-acetolactate decarboxylase
lmt01110	Biosynthesis of secondary metabolites	10403S	10	LMRG_01154	K01652 acetolactate synthase catabolic
lmo1110	Biosynthesis of secondary metabolites	EGD-e	10	lmo2006	K01652 alsS; acetolactate synthase
lmo01110	Biosynthesis of secondary metabolites	EGD-e	3	lmo0223	K01738 cysK; cysteine synthase
lmo1110	Biosynthesis of secondary metabolites	EGD-e	10	lmo2091	K01755 argH; argininosuccinate lyase
lmo1110	Biosynthesis of secondary metabolites	EGD-e	10	lmo2110	K01809 mannnose-6 phospate isomerase
lmt01110	Biosynthesis of secondary metabolites	10403S	10	LMRG_01627	K01834 phosphoglycerate mutase
lmo1110	Biosynthesis of secondary metabolites	EGD-e	10	lmo2205	K01834 phosphoglyceromutase
lmo1110	Biosynthesis of secondary metabolites	EGD-e	10	lmo2090	K01940 argG; argininosuccinate synthase
lmo1110	Biosynthesis of secondary metabolites	EGD-e	10	lmo0829	K03737 nifJ; pyruvate-flavodoxin oxidoreductase
lmo1110	Biosynthesis of secondary metabolites	EGD-e	10	lmo1634	K04072 bifunctional acetaldehyde-CoA/alcohol dehydrogenase
lmt01110	Biosynthesis of secondary metabolites	10403S	10	LMRG_00129	K19267 hypothetical protein
lmo01110	Biosynthesis of secondary metabolites	EGD-e	3	lmo0437	K19267 hypothetical protein
lmo1110	Biosynthesis of secondary metabolites	EGD-e	10	lmo0437	K19267 hypothetical protein
lmog01110	Biosynthesis of secondary metabolites	LL195	10	BN389_13170	K00111 glpD; Aerobic glycerol-3-phosphate dehydrogenase
lmt01110	Biosynthesis of secondary metabolites	10403S	3	LMRG_00743	K00111 glycerol-3-phosphate dehydrogenase
lmog01110	Biosynthesis of secondary metabolites	LL195	10	BN389_17610	K00265 gltA; Glutamate synthase [NADPH] large chain
lmog01110	Biosynthesis of secondary metabolites	LL195	10	BN389_17600	K00266 gltB; Glutamate synthase [NADPH] small chain
lmt01110	Biosynthesis of secondary metabolites	10403S	3	LMRG_00250	K00765 ATP phosphoribosyltransferase
lmog01110	Biosynthesis of secondary metabolites	LL195	10	BN389_20010	K01687 ilvD; Dihydroxy-acid dehydratase
lmog01110	Biosynthesis of secondary metabolites	LL195	10	BN389_02370	K01738 cysK; Cysteine synthase
lmt01110	Biosynthesis of secondary metabolites	10403S	3	LMRG_00129	K19267 hypothetical protein
lmog01110	Biosynthesis of secondary metabolites	LL195	10	BN389_04810	K19267 qorB; Quinone oxidoreductase 2
lmo00650	Butanoate metabolism	EGD-e	10	lmo1406	K00656 pflB; pyruvate formate-lyase
lmo00650	Butanoate metabolism	EGD-e	10	lmo1992	K01575 alpha-acetolactate decarboxylase
lmo00650	Butanoate metabolism	EGD-e	10	lmo2006	K01652 alsS; acetolactate synthase
lmo00650	Butanoate metabolism	EGD-e	10	lmo0829	K03737 nifJ; pyruvate-flavodoxin oxidoreductase
lmo00650	Butanoate metabolism	EGD-e	10	lmo1634	K04072 bifunctional acetaldehyde-CoA/alcohol dehydrogenase
lmt00650	Butanoate metabolism	10403S	10	LMRG_01140	K01575 alpha-acetolactate decarboxylase
lmt00650	Butanoate metabolism	10403S	10	LMRG_01154	K01652 acetolactate synthase catabolic
lmo00660	C5-Branched dibasic acid metabolism	EGD-e	10	lmo1992	K01575 alpha-acetolactate decarboxylase
lmo00660	C5-Branched dibasic acid metabolism	EGD-e	10	lmo2006	K01652 alsS; acetolactate synthase
lmt00660	C5-Branched dibasic acid metabolism	10403S	10	LMRG_01140	K01575 alpha-acetolactate decarboxylase
lmt00660	C5-Branched dibasic acid metabolism	10403S	10	LMRG_01154	K01652 acetolactate synthase catabolic
lmo00710	Carbon fixation by Calvin cycle	EGD-e	3	lmo2743	K00616 translaldolase
lmo00710	Carbon fixation by Calvin cycle	EGD-e	10	lmo2743	K00616 translaldolase
lmo01200	Carbon metabolism	EGD-e	3	lmo2586	K00123 formate dehydrogenase subunit alpha
lmo01200	Carbon metabolism	EGD-e	10	lmo2586	K00123 formate dehydrogenase subunit alpha
lmo01200	Carbon metabolism	EGD-e	3	lmo2743	K00616 translaldolase
lmo01200	Carbon metabolism	EGD-e	10	lmo2743	K00616 translaldolase
lmo01200	Carbon metabolism	EGD-e	3	lmo1969	K01625 2-keto-3-deoxygluconate-6-phosphate aldolase
lmo01200	Carbon metabolism	EGD-e	10	lmo1969	K01625 2-keto-3-deoxygluconate-6-phosphate aldolase
lmo01200	Carbon metabolism	EGD-e	3	lmo0223	K01738 cysK; cysteine synthase
lmo01200	Carbon metabolism	EGD-e	10	lmo2205	K01834 phosphoglyceromutase
lmo01200	Carbon metabolism	EGD-e	10	lmo0829	K03737 nifJ; pyruvate-flavodoxin oxidoreductase
lmog01200	Carbon metabolism	LL195	10	BN389_02370	K01738 cysK; Cysteine synthase
lmt01200	Carbon metabolism	10403S	10	LMRG_01627	K01834 phosphoglycerate mutase
lmo01503	Cationic antimicrobial peptide (CAMP) resistance	EGD-e	3	lmo0292	K04771 heat-shock protein htrA serine protease
lmt01503	Cationic antimicrobial peptide (CAMP) resistance	10403S	3	LMRG_02579	K04771 hypothetical protein
lmt01503	Cationic antimicrobial peptide (CAMP) resistance	10403S	10	LMRG_02579	K04771 hypothetical protein
lmog01503	Cationic antimicrobial peptide (CAMP) resistance	LL195	10	BN389_03160	K04771 yyxA; Uncharacterized serine protease yyxA
lmo01503	Cationic antimicrobial peptide (CAMP) resistance	EGD-e	10	lmo0292	K04771 heat-shock protein htrA serine protease
lmo00625	Chloroalkane and chloroalkene degradation	EGD-e	10	lmo1634	K04072 bifunctional acetaldehyde-CoA/alcohol dehydrogenase
lmo00020	Citrate cycle (TCA cycle)	EGD-e	10	lmo0829	K03737 nifJ; pyruvate-flavodoxin oxidoreductase
lmo00270	Cysteine and methionine metabolism	EGD-e	3	lmo0223	K01738 cysK; cysteine synthase
lmog00270	Cysteine and methionine metabolism	LL195	10	BN389_02370	K01738 cysK; Cysteine synthase
lmog00270	Cysteine and methionine metabolism	LL195	10	BN389_03100	K08969 mtnE; Transaminase MtnE
lmo01220	Degradation of aromatic compounds	EGD-e	10	lmo1634	K04072 bifunctional acetaldehyde-CoA/alcohol dehydrogenase
lmo01220	Degradation of aromatic compounds	EGD-e	3	lmo0646	K07104 hypothetical protein
lmo01220	Degradation of aromatic compounds	EGD-e	10	lmo0646	K07104 hypothetical protein
lmt01220	Degradation of aromatic compounds	10403S	3	LMRG_00333	K07104 hypothetical protein
lmt01220	Degradation of aromatic compounds	10403S	10	LMRG_00333	K07104 hypothetical protein
lmo00071	Fatty acid degradation	EGD-e	10	lmo1634	K04072 bifunctional acetaldehyde-CoA/alcohol dehydrogenase
lmo00790	Folate biosynthesis	EGD-e	3	lmo1042	K03750 molybdopterin biosynthesis protein MoeA
lmo00790	Folate biosynthesis	EGD-e	10	lmo1047	K03639 moaA; molybdenum cofactor biosynthesis protein A
lmo00790	Folate biosynthesis	EGD-e	10	lmo1042	K03750 molybdopterin biosynthesis protein MoeA
lmo00051	Fructose and mannose metabolism	EGD-e	10	lmo0813	K00847 fructokinase
lmo00051	Fructose and mannose metabolism	EGD-e	3	lmo2336	K00882 fruB; fructose-1-phosphate kinase
lmo00051	Fructose and mannose metabolism	EGD-e	10	lmo2336	K00882 fruB; fructose-1-phosphate kinase
lmo00051	Fructose and mannose metabolism	EGD-e	10	lmo2110	K01809 mannnose-6 phospate isomerase
lmo00051	Fructose and mannose metabolism	EGD-e	3	lmo0426	K02768 PTS fructose transporter subunit IIA
lmo00051	Fructose and mannose metabolism	EGD-e	10	lmo0426	K02768 PTS fructose transporter subunit IIA
lmo00051	Fructose and mannose metabolism	EGD-e	10	lmo0398	K02768 PTS sugar transporter subunit IIA
lmo00051	Fructose and mannose metabolism	EGD-e	3	lmo0427	K02769 PTS fructose transporter subunit IIB
lmo00051	Fructose and mannose metabolism	EGD-e	10	lmo0399	K02769 PTS fructose transporter subunit IIB
lmo00051	Fructose and mannose metabolism	EGD-e	10	lmo0427	K02769 PTS fructose transporter subunit IIB
lmo00051	Fructose and mannose metabolism	EGD-e	10	lmo2335	K02770 fruA; PTS fructose transporter subunit IIABC
lmo00051	Fructose and mannose metabolism	EGD-e	3	lmo0428	K02770 PTS fructose transporter subunit IIC
lmo00051	Fructose and mannose metabolism	EGD-e	10	lmo0400	K02770 PTS fructose transporter subunit IIC
lmo00051	Fructose and mannose metabolism	EGD-e	10	lmo0428	K02770 PTS fructose transporter subunit IIC
lmo00051	Fructose and mannose metabolism	EGD-e	10	lmo0021	K02793 PTS fructose transporter subunit IIA
lmo00051	Fructose and mannose metabolism	EGD-e	3	lmo1997	K02793 PTS mannose transporter subunit IIA
lmo00051	Fructose and mannose metabolism	EGD-e	10	lmo1997	K02793 PTS mannose transporter subunit IIA
lmo00561	Glycerolipid metabolism	EGD-e	10	lmo1538	K00864 glpK; glycerol kinase
lmo00561	Glycerolipid metabolism	EGD-e	10	lmo2555	K19002 N-acetylglucosaminyl-phosphatidylinositol biosynthesis protein
lmt00561	Glycerolipid metabolism	10403S	10	LMRG_01692	K19002 hypothetical protein
lmo00564	Glycerophospholipid metabolism	EGD-e	3	lmo1293	K00111 glpD; glycerol-3-phosphate dehydrogenase
lmog00564	Glycerophospholipid metabolism	LL195	10	BN389_13170	K00111 glpD; Aerobic glycerol-3-phosphate dehydrogenase
lmt00564	Glycerophospholipid metabolism	10403S	3	LMRG_00743	K00111 glycerol-3-phosphate dehydrogenase
lmo00564	Glycerophospholipid metabolism	EGD-e	10	lmo1293	K00111 glpD; glycerol-3-phosphate dehydrogenase
lmt00564	Glycerophospholipid metabolism	10403S	10	LMRG_00743	K00111 glycerol-3-phosphate dehydrogenase
lmt00564	Glycerophospholipid metabolism	10403S	10	LMRG_00766	K00981 phosphatidate cytidylyltransferase
lmo00260	Glycine, serine and threonine metabolism	EGD-e	10	lmo2205	K01834 phosphoglyceromutase
lmt00260	Glycine, serine and threonine metabolism	10403S	10	LMRG_01627	K01834 phosphoglycerate mutase
lmo00010	Glycolysis/Gluconeogenesis	EGD-e	3	lmo0536	K01222 6-phospho-beta-glucosidase
lmo00010	Glycolysis/Gluconeogenesis	EGD-e	10	lmo0536	K01222 6-phospho-beta-glucosidase
lmo00010	Glycolysis/Gluconeogenesis	EGD-e	10	lmo0917	K01223 beta-glucosidase
lmo00010	Glycolysis/Gluconeogenesis	EGD-e	10	lmo2761	K01223 beta-glucosidase
lmo00010	Glycolysis/Gluconeogenesis	EGD-e	10	lmo0261	K01223 phospho-beta-glucosidase
lmo00010	Glycolysis/Gluconeogenesis	EGD-e	10	lmo0271	K01223 phospho-beta-glucosidase
lmo00010	Glycolysis/Gluconeogenesis	EGD-e	10	lmo2205	K01834 phosphoglyceromutase
lmo00010	Glycolysis/Gluconeogenesis	EGD-e	10	lmo0829	K03737 nifJ; pyruvate-flavodoxin oxidoreductase
lmo00010	Glycolysis/Gluconeogenesis	EGD-e	10	lmo1634	K04072 bifunctional acetaldehyde-CoA/alcohol dehydrogenase
lmt00010	Glycolysis/Gluconeogenesis	10403S	10	LMRG_00012	K01223 beta-glucosidase
lmt00010	Glycolysis/Gluconeogenesis	10403S	10	LMRG_01627	K01834 phosphoglycerate mutase
lmo00630	Glyoxylate and dicarboxylate metabolism	EGD-e	3	lmo2586	K00123 formate dehydrogenase subunit alpha
lmo00630	Glyoxylate and dicarboxylate metabolism	EGD-e	10	lmo2586	K00123 formate dehydrogenase subunit alpha
lmo00630	Glyoxylate and dicarboxylate metabolism	EGD-e	3	lmo1969	K01625 2-keto-3-deoxygluconate-6-phosphate aldolase
lmo00630	Glyoxylate and dicarboxylate metabolism	EGD-e	10	lmo1969	K01625 2-keto-3-deoxygluconate-6-phosphate aldolase
lmt00340	Histidine metabolism	10403S	3	LMRG_00250	K00765 ATP phosphoribosyltransferase
lmt03440	Homologous recombination	10403S	10	LMRG_01512	K03655 hypothetical protein
lmo00300	Lysine biosynthesis	EGD-e	10	lmo1588	K00821 argD; acetylornithine aminotransferase
lmo01100	Metabolic pathways	EGD-e	3	lmo2586	K00123 formate dehydrogenase subunit alpha
lmo01100	Metabolic pathways	EGD-e	10	lmo2586	K00123 formate dehydrogenase subunit alpha
lmo01100	Metabolic pathways	EGD-e	10	lmo1587	K00611 argF; ornithine carbamoyltransferase
lmo01100	Metabolic pathways	EGD-e	3	lmo2743	K00616 translaldolase
lmo01100	Metabolic pathways	EGD-e	10	lmo2743	K00616 translaldolase
lmo01100	Metabolic pathways	EGD-e	10	lmo1406	K00656 pflB; pyruvate formate-lyase
lmo01100	Metabolic pathways	EGD-e	3	lmo2121	K00691 maltose phosphorylase
lmo01100	Metabolic pathways	EGD-e	10	lmo2121	K00691 maltose phosphorylase
lmo01100	Metabolic pathways	EGD-e	10	lmo1993	K00756 pdp; pyrimidine-nucleoside phosphorylase
lmo01100	Metabolic pathways	EGD-e	10	lmo1588	K00821 argD; acetylornithine aminotransferase
lmo01100	Metabolic pathways	EGD-e	10	lmo0813	K00847 fructokinase
lmo01100	Metabolic pathways	EGD-e	10	lmo1538	K00864 glpK; glycerol kinase
lmo01100	Metabolic pathways	EGD-e	3	lmo2336	K00882 fruB; fructose-1-phosphate kinase
lmo01100	Metabolic pathways	EGD-e	10	lmo2336	K00882 fruB; fructose-1-phosphate kinase
lmo01100	Metabolic pathways	EGD-e	10	lmo1589	K00930 argB; acetylglutamate kinase
lmo01100	Metabolic pathways	EGD-e	3	lmo2126	K01208 maltogenic amylase
lmo01100	Metabolic pathways	EGD-e	10	lmo2126	K01208 maltogenic amylase
lmo01100	Metabolic pathways	EGD-e	10	lmo1254	K01226 alpha,alpha-phosphotrehalase
lmo01100	Metabolic pathways	EGD-e	10	lmo0956	K01443 N-acetylglucosamine-6P-phosphate deacetylase
lmo01100	Metabolic pathways	EGD-e	3	lmo1969	K01625 2-keto-3-deoxygluconate-6-phosphate aldolase
lmo01100	Metabolic pathways	EGD-e	10	lmo1969	K01625 2-keto-3-deoxygluconate-6-phosphate aldolase
lmo01100	Metabolic pathways	EGD-e	10	lmo2006	K01652 alsS; acetolactate synthase
lmo01100	Metabolic pathways	EGD-e	3	lmo0223	K01738 cysK; cysteine synthase
lmo01100	Metabolic pathways	EGD-e	10	lmo2091	K01755 argH; argininosuccinate lyase
lmo01100	Metabolic pathways	EGD-e	10	lmo2110	K01809 mannnose-6 phospate isomerase
lmo01100	Metabolic pathways	EGD-e	10	lmo2205	K01834 phosphoglyceromutase
lmo01100	Metabolic pathways	EGD-e	10	lmo2090	K01940 argG; argininosuccinate synthase
lmo01100	Metabolic pathways	EGD-e	3	lmo0426	K02768 PTS fructose transporter subunit IIA
lmo01100	Metabolic pathways	EGD-e	10	lmo0426	K02768 PTS fructose transporter subunit IIA
lmo01100	Metabolic pathways	EGD-e	10	lmo0398	K02768 PTS sugar transporter subunit IIA
lmo01100	Metabolic pathways	EGD-e	3	lmo0427	K02769 PTS fructose transporter subunit IIB
lmo01100	Metabolic pathways	EGD-e	10	lmo0399	K02769 PTS fructose transporter subunit IIB
lmo01100	Metabolic pathways	EGD-e	10	lmo0427	K02769 PTS fructose transporter subunit IIB
lmo01100	Metabolic pathways	EGD-e	10	lmo2335	K02770 fruA; PTS fructose transporter subunit IIABC
lmo01100	Metabolic pathways	EGD-e	3	lmo0428	K02770 PTS fructose transporter subunit IIC
lmo01100	Metabolic pathways	EGD-e	10	lmo0400	K02770 PTS fructose transporter subunit IIC
lmo01100	Metabolic pathways	EGD-e	10	lmo0428	K02770 PTS fructose transporter subunit IIC
lmo01100	Metabolic pathways	EGD-e	10	lmo0021	K02793 PTS fructose transporter subunit IIA
lmo01100	Metabolic pathways	EGD-e	3	lmo1997	K02793 PTS mannose transporter subunit IIA
lmo01100	Metabolic pathways	EGD-e	10	lmo1997	K02793 PTS mannose transporter subunit IIA
lmo01100	Metabolic pathways	EGD-e	10	lmo2651	K02821 PTS mannitol transporter subunit IIA
lmo01100	Metabolic pathways	EGD-e	3	lmo1973	K02821 PTS sugar transporter subunit IIA
lmo01100	Metabolic pathways	EGD-e	10	lmo1973	K02821 PTS sugar transporter subunit IIA
lmo01100	Metabolic pathways	EGD-e	3	lmo1972	K02822 PTS pentitol transporter subunit IIB
lmo01100	Metabolic pathways	EGD-e	3	lmo1971	K03475 ulaA; PTS ascorbate transporter subunit IIC
lmo01100	Metabolic pathways	EGD-e	10	lmo1971	K03475 ulaA; PTS ascorbate transporter subunit IIC
lmo01100	Metabolic pathways	EGD-e	10	lmo1047	K03639 moaA; molybdenum cofactor biosynthesis protein A
lmo01100	Metabolic pathways	EGD-e	10	lmo0829	K03737 nifJ; pyruvate-flavodoxin oxidoreductase
lmo01100	Metabolic pathways	EGD-e	3	lmo1042	K03750 molybdopterin biosynthesis protein MoeA
lmo01100	Metabolic pathways	EGD-e	10	lmo1042	K03750 molybdopterin biosynthesis protein MoeA
lmo01100	Metabolic pathways	EGD-e	10	lmo1634	K04072 bifunctional acetaldehyde-CoA/alcohol dehydrogenase
lmo01100	Metabolic pathways	EGD-e	3	lmo0646	K07104 hypothetical protein
lmo01100	Metabolic pathways	EGD-e	10	lmo0646	K07104 hypothetical protein
lmo01100	Metabolic pathways	EGD-e	10	lmo0802	K07816 hypothetical protein
lmo01100	Metabolic pathways	EGD-e	3	lmo2229	K12555 penicillin-binding protein
lmo01100	Metabolic pathways	EGD-e	10	lmo2229	K12555 penicillin-binding protein
lmo01100	Metabolic pathways	EGD-e	10	lmo2555	K19002 N-acetylglucosaminyl-phosphatidylinositol biosynthesis protein
lmo01100	Metabolic pathways	EGD-e	3	lmo0437	K19267 hypothetical protein
lmo01100	Metabolic pathways	EGD-e	10	lmo0437	K19267 hypothetical protein
lmo01100	Metabolic pathways	EGD-e	10	lmo1438	K21465 penicillin-binding protein
lmo01100	Metabolic pathways	EGD-e	10	lmo0279	K21636 anaerobic ribonucleoside triphosphate reductase
lmo01100	Metabolic pathways	EGD-e	10	lmo0823	K23257 oxidoreductase
lmog01100	Metabolic pathways	LL195	10	BN389_05970	K00262 gdh; NADP-specific glutamate dehydrogenase
lmog01100	Metabolic pathways	LL195	10	BN389_17610	K00265 gltA; Glutamate synthase [NADPH] large chain
lmog01100	Metabolic pathways	LL195	10	BN389_17600	K00266 gltB; Glutamate synthase [NADPH] small chain
lmt01100	Metabolic pathways	10403S	3	LMRG_00250	K00765 ATP phosphoribosyltransferase
lmt01100	Metabolic pathways	10403S	3	LMRG_02055	K01443 N-acetylglucosamine-6-phosphate deacetylase
lmog01100	Metabolic pathways	LL195	10	BN389_20010	K01687 ilvD; Dihydroxy-acid dehydratase
lmog01100	Metabolic pathways	LL195	10	BN389_02370	K01738 cysK; Cysteine synthase
lmt01100	Metabolic pathways	10403S	3	LMRG_00333	K07104 hypothetical protein
lmt01100	Metabolic pathways	10403S	3	LMRG_02795	K07816 hypothetical protein
lmog01100	Metabolic pathways	LL195	10	BN389_08280	K07816 ywaC; GTP pyrophosphokinase ywaC
lmog01100	Metabolic pathways	LL195	10	BN389_03100	K08969 mtnE; Transaminase MtnE
lmt01100	Metabolic pathways	10403S	3	LMRG_00129	K19267 hypothetical protein
lmog01100	Metabolic pathways	LL195	10	BN389_04810	K19267 qorB; Quinone oxidoreductase 2
lmog01100	Metabolic pathways	LL195	10	BN389_03020	K21636 nrdD; Anaerobic ribonucleoside-triphosphate reductase
lmt01100	Metabolic pathways	10403S	10	LMRG_00766	K00981 phosphatidate cytidylyltransferase
lmt01100	Metabolic pathways	10403S	10	LMRG_02055	K01443 N-acetylglucosamine-6-phosphate deacetylase
lmt01100	Metabolic pathways	10403S	10	LMRG_01154	K01652 acetolactate synthase catabolic
lmt01100	Metabolic pathways	10403S	10	LMRG_01627	K01834 phosphoglycerate mutase
lmt01100	Metabolic pathways	10403S	10	LMRG_02196	K02821 mannitol-specific PTS system IIA component
lmt01100	Metabolic pathways	10403S	10	LMRG_00333	K07104 hypothetical protein
lmt01100	Metabolic pathways	10403S	10	LMRG_02795	K07816 hypothetical protein
lmt01100	Metabolic pathways	10403S	10	LMRG_01603	K12555 hypothetical protein
lmt01100	Metabolic pathways	10403S	10	LMRG_01692	K19002 hypothetical protein
lmt01100	Metabolic pathways	10403S	10	LMRG_00129	K19267 hypothetical protein
lmt01100	Metabolic pathways	10403S	10	LMRG_00890	K21465 hypothetical protein
lmt01100	Metabolic pathways	10403S	10	LMRG_02596	K21636 anaerobic ribonucleoside-triphosphate reductase
lmo00680	Methane metabolism	EGD-e	3	lmo2586	K00123 formate dehydrogenase subunit alpha
lmo00680	Methane metabolism	EGD-e	10	lmo2586	K00123 formate dehydrogenase subunit alpha
lmo00680	Methane metabolism	EGD-e	10	lmo2205	K01834 phosphoglyceromutase
lmt00680	Methane metabolism	10403S	10	LMRG_01627	K01834 phosphoglycerate mutase
lmo01120	Microbial metabolism in diverse environments	EGD-e	3	lmo2586	K00123 formate dehydrogenase subunit alpha
lmo01120	Microbial metabolism in diverse environments	EGD-e	10	lmo2586	K00123 formate dehydrogenase subunit alpha
lmo01120	Microbial metabolism in diverse environments	EGD-e	3	lmo2743	K00616 translaldolase
lmo01120	Microbial metabolism in diverse environments	EGD-e	10	lmo2743	K00616 translaldolase
lmo01120	Microbial metabolism in diverse environments	EGD-e	10	lmo1406	K00656 pflB; pyruvate formate-lyase
lmo01120	Microbial metabolism in diverse environments	EGD-e	10	lmo1588	K00821 argD; acetylornithine aminotransferase
lmo01120	Microbial metabolism in diverse environments	EGD-e	3	lmo1969	K01625 2-keto-3-deoxygluconate-6-phosphate aldolase
lmo01120	Microbial metabolism in diverse environments	EGD-e	10	lmo1969	K01625 2-keto-3-deoxygluconate-6-phosphate aldolase
lmo01120	Microbial metabolism in diverse environments	EGD-e	3	lmo0223	K01738 cysK; cysteine synthase
lmo01120	Microbial metabolism in diverse environments	EGD-e	10	lmo2205	K01834 phosphoglyceromutase
lmo01120	Microbial metabolism in diverse environments	EGD-e	3	lmo0426	K02768 PTS fructose transporter subunit IIA
lmo01120	Microbial metabolism in diverse environments	EGD-e	10	lmo0426	K02768 PTS fructose transporter subunit IIA
lmo01120	Microbial metabolism in diverse environments	EGD-e	10	lmo0398	K02768 PTS sugar transporter subunit IIA
lmo01120	Microbial metabolism in diverse environments	EGD-e	3	lmo0427	K02769 PTS fructose transporter subunit IIB
lmo01120	Microbial metabolism in diverse environments	EGD-e	10	lmo0399	K02769 PTS fructose transporter subunit IIB
lmo01120	Microbial metabolism in diverse environments	EGD-e	10	lmo0427	K02769 PTS fructose transporter subunit IIB
lmo01120	Microbial metabolism in diverse environments	EGD-e	10	lmo2335	K02770 fruA; PTS fructose transporter subunit IIABC
lmo01120	Microbial metabolism in diverse environments	EGD-e	3	lmo0428	K02770 PTS fructose transporter subunit IIC
lmo01120	Microbial metabolism in diverse environments	EGD-e	10	lmo0400	K02770 PTS fructose transporter subunit IIC
lmo01120	Microbial metabolism in diverse environments	EGD-e	10	lmo0428	K02770 PTS fructose transporter subunit IIC
lmo01120	Microbial metabolism in diverse environments	EGD-e	10	lmo2651	K02821 PTS mannitol transporter subunit IIA
lmo01120	Microbial metabolism in diverse environments	EGD-e	3	lmo1973	K02821 PTS sugar transporter subunit IIA
lmo01120	Microbial metabolism in diverse environments	EGD-e	10	lmo1973	K02821 PTS sugar transporter subunit IIA
lmo01120	Microbial metabolism in diverse environments	EGD-e	3	lmo1972	K02822 PTS pentitol transporter subunit IIB
lmo01120	Microbial metabolism in diverse environments	EGD-e	3	lmo1971	K03475 ulaA; PTS ascorbate transporter subunit IIC
lmo01120	Microbial metabolism in diverse environments	EGD-e	10	lmo1971	K03475 ulaA; PTS ascorbate transporter subunit IIC
lmo01120	Microbial metabolism in diverse environments	EGD-e	10	lmo0829	K03737 nifJ; pyruvate-flavodoxin oxidoreductase
lmo01120	Microbial metabolism in diverse environments	EGD-e	10	lmo1634	K04072 bifunctional acetaldehyde-CoA/alcohol dehydrogenase
lmo01120	Microbial metabolism in diverse environments	EGD-e	3	lmo0646	K07104 hypothetical protein
lmo01120	Microbial metabolism in diverse environments	EGD-e	10	lmo0646	K07104 hypothetical protein
lmog01120	Microbial metabolism in diverse environments	LL195	10	BN389_05970	K00262 gdh; NADP-specific glutamate dehydrogenase
lmog01120	Microbial metabolism in diverse environments	LL195	10	BN389_17610	K00265 gltA; Glutamate synthase [NADPH] large chain
lmog01120	Microbial metabolism in diverse environments	LL195	10	BN389_17600	K00266 gltB; Glutamate synthase [NADPH] small chain
lmog01120	Microbial metabolism in diverse environments	LL195	10	BN389_02370	K01738 cysK; Cysteine synthase
lmt01120	Microbial metabolism in diverse environments	10403S	10	LMRG_01627	K01834 phosphoglycerate mutase
lmt01120	Microbial metabolism in diverse environments	10403S	10	LMRG_02196	K02821 mannitol-specific PTS system IIA component
lmt01120	Microbial metabolism in diverse environments	10403S	10	LMRG_00333	K07104 hypothetical protein
lmt01120	Microbial metabolism in diverse environments	10403S	3	LMRG_00333	K07104 hypothetical protein
lmo00626	Naphthalene degradation	EGD-e	10	lmo1634	K04072 bifunctional acetaldehyde-CoA/alcohol dehydrogenase
lmog00910	Nitrogen metabolism	LL195	10	BN389_05970	K00262 gdh; NADP-specific glutamate dehydrogenase
lmog00910	Nitrogen metabolism	LL195	10	BN389_17610	K00265 gltA; Glutamate synthase [NADPH] large chain
lmog00910	Nitrogen metabolism	LL195	10	BN389_17600	K00266 gltB; Glutamate synthase [NADPH] small chain
lmo04621	NOD-like receptor signaling pathway	EGD-e	10	lmo0942	K04079 heat shock protein 90
lmo01232	Nucleotide metabolism	EGD-e	10	lmo1993	K00756 pdp; pyrimidine-nucleoside phosphorylase
lmo01232	Nucleotide metabolism	EGD-e	10	lmo0279	K21636 anaerobic ribonucleoside triphosphate reductase
lmt01232	Nucleotide metabolism	10403S	10	LMRG_02596	K21636 anaerobic ribonucleoside-triphosphate reductase
lmog01232	Nucleotide metabolism	LL195	10	BN389_03020	K21636 nrdD; Anaerobic ribonucleoside-triphosphate reductase
lmo00541	O-Antigen nucleotide sugar biosynthesis	EGD-e	10	lmo2110	K01809 mannnose-6 phospate isomerase
lmo00720	Other carbon fixation pathways	EGD-e	10	lmo0829	K03737 nifJ; pyruvate-flavodoxin oxidoreductase
lmo00770	Pantothenate and CoA biosynthesis	EGD-e	10	lmo2006	K01652 alsS; acetolactate synthase
lmt00770	Pantothenate and CoA biosynthesis	10403S	10	LMRG_01154	K01652 acetolactate synthase catabolic
lmog00770	Pantothenate and CoA biosynthesis	LL195	10	BN389_20010	K01687 ilvD; Dihydroxy-acid dehydratase
lmo00030	Pentose phosphate pathway	EGD-e	3	lmo2743	K00616 translaldolase
lmo00030	Pentose phosphate pathway	EGD-e	10	lmo2743	K00616 translaldolase
lmo00030	Pentose phosphate pathway	EGD-e	3	lmo1969	K01625 2-keto-3-deoxygluconate-6-phosphate aldolase
lmo00030	Pentose phosphate pathway	EGD-e	10	lmo1969	K01625 2-keto-3-deoxygluconate-6-phosphate aldolase
lmo00550	Peptidoglycan biosynthesis	EGD-e	3	lmo2229	K12555 penicillin-binding protein
lmt00550	Peptidoglycan biosynthesis	10403S	10	LMRG_01603	K12555 hypothetical protein
lmt00550	Peptidoglycan biosynthesis	10403S	10	LMRG_00890	K21465 hypothetical protein
lmo00550	Peptidoglycan biosynthesis	EGD-e	10	lmo2229	K12555 penicillin-binding protein
lmo00550	Peptidoglycan biosynthesis	EGD-e	10	lmo1438	K21465 penicillin-binding protein
lmo02060	Phosphotransferase system	EGD-e	3	lmo2336	K00882 fruB; fructose-1-phosphate kinase
lmo02060	Phosphotransferase system	EGD-e	10	lmo2336	K00882 fruB; fructose-1-phosphate kinase
lmo02060	Phosphotransferase system	EGD-e	3	lmo0027	K02757 PTS beta-glucoside transporter subunit IIABC
lmo02060	Phosphotransferase system	EGD-e	10	lmo0027	K02757 PTS beta-glucoside transporter subunit IIABC
lmo02060	Phosphotransferase system	EGD-e	10	lmo2762	K02760 PTS cellbiose transporter subunit IIB
lmo02060	Phosphotransferase system	EGD-e	10	lmo0914	K02760 PTS sugar transporter subunit IIB
lmo02060	Phosphotransferase system	EGD-e	10	lmo0298	K02761 PTS beta-glucoside transporter subunit IIC
lmo02060	Phosphotransferase system	EGD-e	3	lmo0901	K02761 PTS cellbiose transporter subunit IIC
lmo02060	Phosphotransferase system	EGD-e	10	lmo0901	K02761 PTS cellbiose transporter subunit IIC
lmo02060	Phosphotransferase system	EGD-e	10	lmo2763	K02761 PTS cellbiose transporter subunit IIC
lmo02060	Phosphotransferase system	EGD-e	10	lmo0915	K02761 PTS sugar transporter subunit IIC
lmo02060	Phosphotransferase system	EGD-e	3	lmo0426	K02768 PTS fructose transporter subunit IIA
lmo02060	Phosphotransferase system	EGD-e	10	lmo0426	K02768 PTS fructose transporter subunit IIA
lmo02060	Phosphotransferase system	EGD-e	10	lmo0398	K02768 PTS sugar transporter subunit IIA
lmo02060	Phosphotransferase system	EGD-e	3	lmo0427	K02769 PTS fructose transporter subunit IIB
lmo02060	Phosphotransferase system	EGD-e	10	lmo0399	K02769 PTS fructose transporter subunit IIB
lmo02060	Phosphotransferase system	EGD-e	10	lmo0427	K02769 PTS fructose transporter subunit IIB
lmo02060	Phosphotransferase system	EGD-e	10	lmo2335	K02770 fruA; PTS fructose transporter subunit IIABC
lmo02060	Phosphotransferase system	EGD-e	3	lmo0428	K02770 PTS fructose transporter subunit IIC
lmo02060	Phosphotransferase system	EGD-e	10	lmo0400	K02770 PTS fructose transporter subunit IIC
lmo02060	Phosphotransferase system	EGD-e	10	lmo0428	K02770 PTS fructose transporter subunit IIC
lmo02060	Phosphotransferase system	EGD-e	10	lmo0021	K02793 PTS fructose transporter subunit IIA
lmo02060	Phosphotransferase system	EGD-e	3	lmo1997	K02793 PTS mannose transporter subunit IIA
lmo02060	Phosphotransferase system	EGD-e	10	lmo1997	K02793 PTS mannose transporter subunit IIA
lmo02060	Phosphotransferase system	EGD-e	10	lmo1255	K02819 PTS trehalose transporter subunit IIBC
lmo02060	Phosphotransferase system	EGD-e	10	lmo2651	K02821 PTS mannitol transporter subunit IIA
lmo02060	Phosphotransferase system	EGD-e	3	lmo1973	K02821 PTS sugar transporter subunit IIA
lmo02060	Phosphotransferase system	EGD-e	10	lmo1973	K02821 PTS sugar transporter subunit IIA
lmo02060	Phosphotransferase system	EGD-e	3	lmo1972	K02822 PTS pentitol transporter subunit IIB
lmo02060	Phosphotransferase system	EGD-e	3	lmo1971	K03475 ulaA; PTS ascorbate transporter subunit IIC
lmo02060	Phosphotransferase system	EGD-e	10	lmo1971	K03475 ulaA; PTS ascorbate transporter subunit IIC
lmo02060	Phosphotransferase system	EGD-e	3	lmo2002	K19507 PTS mannose transporter subunit IIB
lmo02060	Phosphotransferase system	EGD-e	10	lmo2002	K19507 PTS mannose transporter subunit IIB
lmo02060	Phosphotransferase system	EGD-e	3	lmo2001	K19508 PTS mannose transporter subunit IIC
lmo02060	Phosphotransferase system	EGD-e	10	lmo2001	K19508 PTS mannose transporter subunit IIC
lmo02060	Phosphotransferase system	EGD-e	3	lmo2000	K19509 PTS mannose transporter subunit IID
lmo02060	Phosphotransferase system	EGD-e	10	lmo2000	K19509 PTS mannose transporter subunit IID
lmt02060	Phosphotransferase system	10403S	10	LMRG_02456	K02757 beta-glucoside-specificPTS system IIABC component
lmt02060	Phosphotransferase system	10403S	10	LMRG_02196	K02821 mannitol-specific PTS system IIA component
lmo00640	Propanoate metabolism	EGD-e	10	lmo1406	K00656 pflB; pyruvate formate-lyase
lmo00640	Propanoate metabolism	EGD-e	10	lmo0823	K23257 oxidoreductase
lmo00230	Purine metabolism	EGD-e	10	lmo0802	K07816 hypothetical protein
lmo00230	Purine metabolism	EGD-e	10	lmo0279	K21636 anaerobic ribonucleoside triphosphate reductase
lmt00230	Purine metabolism	10403S	3	LMRG_02795	K07816 hypothetical protein
lmt00230	Purine metabolism	10403S	10	LMRG_02795	K07816 hypothetical protein
lmog00230	Purine metabolism	LL195	10	BN389_08280	K07816 ywaC; GTP pyrophosphokinase ywaC
lmt00230	Purine metabolism	10403S	10	LMRG_02596	K21636 anaerobic ribonucleoside-triphosphate reductase
lmog00230	Purine metabolism	LL195	10	BN389_03020	K21636 nrdD; Anaerobic ribonucleoside-triphosphate reductase
lmo00240	Pyrimidine metabolism	EGD-e	10	lmo1993	K00756 pdp; pyrimidine-nucleoside phosphorylase
lmo00240	Pyrimidine metabolism	EGD-e	10	lmo0279	K21636 anaerobic ribonucleoside triphosphate reductase
lmt00240	Pyrimidine metabolism	10403S	10	LMRG_02596	K21636 anaerobic ribonucleoside-triphosphate reductase
lmog00240	Pyrimidine metabolism	LL195	10	BN389_03020	K21636 nrdD; Anaerobic ribonucleoside-triphosphate reductase
lmo00620	Pyruvate metabolism	EGD-e	10	lmo1406	K00656 pflB; pyruvate formate-lyase
lmo00620	Pyruvate metabolism	EGD-e	10	lmo0829	K03737 nifJ; pyruvate-flavodoxin oxidoreductase
lmo00620	Pyruvate metabolism	EGD-e	10	lmo1634	K04072 bifunctional acetaldehyde-CoA/alcohol dehydrogenase
lmo00620	Pyruvate metabolism	EGD-e	10	lmo0823	K23257 oxidoreductase
lmog02024	Quorum sensing	LL195	3	BN389_01550	K02033 appB; Oligopeptide transport system permease protein AppB
lmog02024	Quorum sensing	LL195	3	BN389_01690	K02035 ABC transporter, substrate-binding protein,family 5
lmog02024	Quorum sensing	LL195	3	BN389_01540	K02035 appA; Oligopeptide-binding protein AppA
lmo02024	Quorum sensing	EGD-e	3	lmo0135	K02035 peptide ABC transporter substrate-binding protein
lmo02024	Quorum sensing	EGD-e	3	lmo0152	K02035 peptide ABC transporter substrate-binding protein
lmo02024	Quorum sensing	EGD-e	10	lmo0152	K02035 peptide ABC transporter substrate-binding protein
lmog02024	Quorum sensing	LL195	10	BN389_01550	K02033 appB; Oligopeptide transport system permease protein AppB
lmt02024	Quorum Sensing	10403S	10	LMRG_02386	K02034 peptide/nickel transport system permease
lmog02024	Quorum sensing	LL195	10	BN389_01690	K02035 ABC transporter, substrate-binding protein,family 5
lmt02024	Quorum Sensing	10403S	10	LMRG_02397	K02035 peptide/nickel transport system substrate-binding protein
lmt02024	Quorum Sensing	10403S	10	LMRG_02699	K02035 peptide/nickel transport system substrate-binding protein
lmo03010	Ribosome	EGD-e	10	lmo0044	K02990 rpsF; 30S ribosomal protein
lmt03018	RNA degradation	10403S	10	LMRG_00926	K04043 chaperone DnaK
lmog03018	RNA degradation	LL195	10	BN389_20970	K04077 groL; 60 kDa chaperonin
lmo00500	Starch and sucrose metabolism	EGD-e	3	lmo2121	K00691 maltose phosphorylase
lmo00500	Starch and sucrose metabolism	EGD-e	10	lmo2121	K00691 maltose phosphorylase
lmo00500	Starch and sucrose metabolism	EGD-e	10	lmo0813	K00847 fructokinase
lmo00500	Starch and sucrose metabolism	EGD-e	3	lmo2126	K01208 maltogenic amylase
lmo00500	Starch and sucrose metabolism	EGD-e	10	lmo2126	K01208 maltogenic amylase
lmo00500	Starch and sucrose metabolism	EGD-e	3	lmo0536	K01222 6-phospho-beta-glucosidase
lmo00500	Starch and sucrose metabolism	EGD-e	10	lmo0536	K01222 6-phospho-beta-glucosidase
lmo00500	Starch and sucrose metabolism	EGD-e	10	lmo0917	K01223 beta-glucosidase
lmo00500	Starch and sucrose metabolism	EGD-e	10	lmo2761	K01223 beta-glucosidase
lmo00500	Starch and sucrose metabolism	EGD-e	10	lmo0261	K01223 phospho-beta-glucosidase
lmo00500	Starch and sucrose metabolism	EGD-e	10	lmo0271	K01223 phospho-beta-glucosidase
lmo00500	Starch and sucrose metabolism	EGD-e	10	lmo1254	K01226 alpha,alpha-phosphotrehalase
lmo00500	Starch and sucrose metabolism	EGD-e	10	lmo2762	K02760 PTS cellbiose transporter subunit IIB
lmo00500	Starch and sucrose metabolism	EGD-e	10	lmo0914	K02760 PTS sugar transporter subunit IIB
lmo00500	Starch and sucrose metabolism	EGD-e	10	lmo0298	K02761 PTS beta-glucoside transporter subunit IIC
lmo00500	Starch and sucrose metabolism	EGD-e	3	lmo0901	K02761 PTS cellbiose transporter subunit IIC
lmo00500	Starch and sucrose metabolism	EGD-e	10	lmo0901	K02761 PTS cellbiose transporter subunit IIC
lmo00500	Starch and sucrose metabolism	EGD-e	10	lmo2763	K02761 PTS cellbiose transporter subunit IIC
lmo00500	Starch and sucrose metabolism	EGD-e	10	lmo0915	K02761 PTS sugar transporter subunit IIC
lmo00500	Starch and sucrose metabolism	EGD-e	10	lmo1255	K02819 PTS trehalose transporter subunit IIBC
lmt00500	Starch and sucrose metabolism	10403S	10	LMRG_00012	K01223 beta-glucosidase
lmo00643	Styrene degradation	EGD-e	3	lmo0646	K07104 hypothetical protein
lmo00643	Styrene degradation	EGD-e	10	lmo0646	K07104 hypothetical protein
lmt00643	Styrene degradation	10403S	3	LMRG_00333	K07104 hypothetical protein
lmt00643	Styrene degradation	10403S	10	LMRG_00333	K07104 hypothetical protein
lmo00920	Sulfur metabolism	EGD-e	3	lmo0223	K01738 cysK; cysteine synthase
lmog00920	Sulfur metabolism	LL195	10	BN389_02370	K01738 cysK; Cysteine synthase
lmo04122	Sulfur relay system	EGD-e	10	lmo1047	K03639 moaA; molybdenum cofactor biosynthesis protein A
lmo04122	Sulfur relay system	EGD-e	10	lmo1049	K21029 molybdopterin biosynthesis protein MoeB
lmt00552	Teichoic acid biosynthesis	10403S	10	LMRG_01692	K19002 hypothetical protein
lmo00552	Teichoic acid biosynthesis	EGD-e	10	lmo2555	K19002 N-acetylglucosaminyl-phosphatidylinositol biosynthesis protein
lmo02020	Two-component system	EGD-e	3	lmo0292	K04771 heat-shock protein htrA serine protease
lmo02020	Two-component system	EGD-e	3	lmo1747	K11631 ABC transporter ATP-binding protein
lmo02020	Two-component system	EGD-e	3	lmo1746	K11632 ABC transporter permease
lmt02020	Two-Component System	10403S	3	LMRG_02524	K11631 hypothetical protein
lmo2020	Two-component system	EGD-e	10	lmo0292	K04771 heat-shock protein htrA serine protease
lmo2020	Two-component system	EGD-e	10	lmo1021	K11617 two-component sensor histidine kinase
lmo2020	Two-component system	EGD-e	10	lmo1022	K11618 two-component response regulator
lmo2020	Two-component system	EGD-e	10	lmo1020	K11622 hypothetical protein
lmo2020	Two-component system	EGD-e	10	lmo1747	K11631 ABC transporter ATP-binding protein
lmo2020	Two-component system	EGD-e	10	lmo1746	K11632 ABC transporter permease
lmog02020	Two-component system	LL195	10	BN389_03160	K04771 yyxA; Uncharacterized serine protease yyxA
lmog02020	Two-Component-System	LL195	3	BN389_17720	K19082 bceR; Sensory transduction protein BceR
lmt02020	Two-Component-System	10403S	10	LMRG_02579	K04771 hypothetical protein
lmt02020	Two-Component-System	10403S	10	LMRG_02121	K11617 two-component sensor histidine kinase
lmt02020	Two-Component-System	10403S	10	LMRG_02122	K11618 response regulator LiaR
lmt02020	Two-Component-System	10403S	10	LMRG_02120	K11622 hypothetical protein
lmt02020	Two-Component-System	10403S	10	LMRG_02524	K11631 hypothetical protein
lmt02020	Two-Component-System	10403S	10	LMRG_02525	K11632 hypothetical protein
lmo00350	Tyrosine metabolism	EGD-e	10	lmo1634	K04072 bifunctional acetaldehyde-CoA/alcohol dehydrogenase
lmt00130	Ubiquinone and other terpenoid-quinone biosynthesi	10403S	3	LMRG_00129	K19267 hypothetical protein
lmo00130	Ubiquinone and other terpenoid-quinone biosynthesis	EGD-e	3	lmo0437	K19267 hypothetical protein
lmo00130	Ubiquinone and other terpenoid-quinone biosynthesis	EGD-e	10	lmo0437	K19267 hypothetical protein
lmt00130	Ubiquinone and other terpenoid-quinone biosynthesis	10403S	10	LMRG_00129	K19267 hypothetical protein
lmog00130	Ubiquinone and other terpenoid-quinone biosynthesis	LL195	10	BN389_04810	K19267 qorB; Quinone oxidoreductase 2
lmt00290	Valine, leucin and isoleucine biosynthesis	10403S	10	LMRG_01154	K01652 acetolactate synthase catabolic
lmog00290	Valine, leucin and isoleucine biosynthesis	LL195	10	BN389_20010	K01687 ilvD; Dihydroxy-acid dehydratase
lmo00290	Valine, leucine and isoleucine biosynthesis	EGD-e	10	lmo2006	K01652 alsS; acetolactate synthase
lmo00622	Xylene degradation	EGD-e	3	lmo0646	K07104 hypothetical protein
lmo00622	Xylene degradation	EGD-e	10	lmo0646	K07104 hypothetical protein
lmt00622	Xylene degradation	10403S	3	LMRG_00333	K07104 hypothetical protein
lmt00622	Xylene degradation	10403S	10	LMRG_00333	K07104 hypothetical protein
