# Supplementary material for: Transcriptome analysis suggests the cell wall as the primary target of the antilisterial effect of carrots
Source: Microbiol Spectr. 2025 Nov 25;14(1):e02091-25. doi: 10.1128/spectrum.02091-25 (PMC12772317; doi:10.1128/spectrum.02091-25)
Supplement: Table S5 — All significantly downregulated KEGG Pathways identified for each strain and time point along with the downregulated genes associated with these pathways. [file spectrum.02091-25-s0006.xlsx]

## Sheet: KEGG_downregulated
Table S5: All significantly downregulated KEGG Pathways identified for each strain and time point along with the downregulated genes associated with these pathways
Pathway number	Pathway	Strain	Time	ORF	Gene Name
lmo02010	ABC transporters	EDG-e	10	lmo0919	K18231 antibiotic ABC transporter ATP-binding protein
lmt02010	ABC transporters	10403S	10	LMRG_00840	K07335 ABC transport system
lmt02010	ABC transporters	10403S	10	LMRG_02143	K16785 cobalt/nickel transport system permease
lmog02010	ABC transporters	LL195	10	BN389_09500	K18231 msrA; Erythromycin resistance ATP-binding protein MsrA
lmo00250	Alanine, aspartate and glutamate metabolism	EGD-e	3	lmo1835	K01955 carB; carbamoyl-phosphate synthetase
lmo00250	Alanine, aspartate and glutamate metabolism	EDG-e	10	lmo1770	K23265 purL; phosphoribosylformylglycinamidine synthase I
lmog00250	Alanine, aspartate and glutamate metabolism	LL195	10	BN389_13230	K01915 glnA; Glutamine synthetase
lmog00250	Alanine, aspartate and glutamate metabolism	LL195	3	BN389_13230	K01915 glnA; Glutamine synthetase
lmo00970	Aminoacyl-tRNA biosynthesis	EDG-e	10	lmot61 K	14227 tRNA-Ile
lmo00970	Aminoacyl-tRNA biosynthesis	EDG-e	10	lmot63 K	14234 tRNA-Thr
lmo00970	Aminoacyl-tRNA biosynthesis	EDG-e	10	lmot66 K	14227 tRNA-Il
lmo00220	Arginine biosynthesis	EGD-e	3	lmo1835	K01955 carB; carbamoyl-phosphate synthetase
lmo00220	Arginine biosynthesis	EDG-e	10	lmo1770	K23265 purL; phosphoribosylformylglycinamidine synthase I
lmog00220	Arginine biosynthesis	LL195	10	BN389_13230	K01915 glnA; Glutamine synthetase
lmog00220	Arginine biosynthesis	LL195	3	BN389_13230	K01915 glnA; Glutamine synthetase
lmt02030	Bacterial chemotaxis	10403S	10	LMRG_00371	K00575 chemotaxis protein methyltransferase
lmo02030	Bacterial chemotaxis	EGD-e	3	lmo0691	K03413 cheY; chemotaxis response regulator Che
lmo02030	Bacterial chemotaxis	EDG-e	10	lmo0683	K00575 chemotaxis protein CheR
lmt03410	Base excision repair	10403S	10	LMRG_01327	K01246 hypothetical protein
lmo01501	beta-lactam resistance	EDG-e	10	lmo0253	K02172 penicillinase antirepressor
lmt01230	Biosynthesis of amino acids	10403S	10	LMRG_00494	K00615 transketolase
lmt01230	Biosynthesis of amino acids	10403S	10	LMRG_01708	K00600 serine hydroxymethyltransferase
lmo01230	Biosynthesis of amino acids	EDG-e	10	lmo0594	K00641 metX; homoserine O-acetyltransferase
lmog01230	Biosynthesis of amino acids	LL195	10	BN389_13230	K01915 glnA; Glutamine synthetase
lmog01230	Biosynthesis of amino acids	LL195	3	BN389_13230	K01915 glnA; Glutamine synthetase
lmo01240	Biosynthesis of cofactor	EGD-e	3	lmo1833	K17828 pyrD; dihydroorotate dehydrogenase
lmo01240	Biosynthesis of cofactor	EGD-e	3	lmo1834	K02823 pyrDII; dihydroorotate dehydrogenase electron transfer subunit
lmo01240	Biosynthesis of cofactor	EGD-e	3	lmo1835	K01955 carB; carbamoyl-phosphate synthetase
lmo01241	Biosynthesis of cofactor	EGD-e	3	lmo2101	K06215 pyridoxal biosynthesis lyase PdxS
lmt01240	Biosynthesis of cofactors	10403S	10	LMRG_00810	K01491 hypothetical protein
lmt01240	Biosynthesis of cofactors	10403S	10	LMRG_01195	K00077 2-dehydropantoate 2-reductase
lmt01240	Biosynthesis of cofactors	10403S	10	LMRG_01708	K00600 serine hydroxymethyltransferase
lmt01240	Biosynthesis of cofactors	10403S	10	LMRG_02940	K02492 glutamyl-tRNA reductase
lmt01240	Biosynthesis of cofactors	EDG-e	10	lmo1360	K01491 folD; bifunctional 5,10-methylene-tetrahydrofolate dehydrogenase/5,10-methylene-tetrahydrofolate cyclohydrolase
lmt01240	Biosynthesis of cofactors	EDG-e	10	lmo1831	K00762 pyrE; orotate phosphoribosyltransferase
lmt01240	Biosynthesis of cofactors	EDG-e	10	lmo1832	K01591 pyrF; orotidine 5'-phosphate decarboxylase
lmt01240	Biosynthesis of cofactors	EDG-e	10	lmo1833	K17828 pyrD; dihydroorotate dehydrogenase
lmt01240	Biosynthesis of cofactors	EDG-e	10	lmo1834	K02823 pyrDII; dihydroorotate dehydrogenase electron transfer subunit
lmt01240	Biosynthesis of cofactors	EDG-e	10	lmo2046	K00077 2-dehydropantoate 2-reductase
lmt01240	Biosynthesis of cofactors	EDG-e	10	lmo2058	K02259 ctaA; heme O oxygenase
lmog01240	Biosynthesis of cofactors	LL195	3	BN389_21320	K08681 pdxT; Glutamine amidotransferase subunit PdxT
lmo01110	Biosynthesis of secondary metabolites	EGD-e	3	lmo1835	K01955 carB; carbamoyl-phosphate synthetase
lmt01110	Biosynthesis of secondary metabolites	EDG-e	10	lmo0594	K00641 metX; homoserine O-acetyltransferase
lmt01110	Biosynthesis of secondary metabolites	EDG-e	10	lmo1000	K10027 phytoene dehydrogenase
lmt01110	Biosynthesis of secondary metabolites	EDG-e	10	lmo1770	K23265 purL; phosphoribosylformylglycinamidine synthase I
lmt01110	Biosynthesis of secondary metabolites	EDG-e	10	lmo1775	K01588 purE; phosphoribosylaminoimidazole carboxylase catalytic subunit
lmt01110	Biosynthesis of secondary metabolites	EDG-e	10	lmo2046	K00077 2-dehydropantoate 2-reductase
lmt01110	Biosynthesis of secondary metabolites	EDG-e	10	lmo2058	K02259 ctaA; heme O oxygenase
lmog01110	Biosynthesis of secondary metabolites	LL195	10	BN389_13230	K01915 glnA; Glutamine synthetase
lmog01110	Biosynthesis of secondary metabolites	LL195	10	BN389_16950	K00016 L-2-hydroxyisocaproate dehydrogenase
lmog01110	Biosynthesis of secondary metabolites	LL195	3	BN389_13230	K01915 glnA; Glutamine synthetase
lmt01110	Biosynthesis of secondary metabolits	10403S	10	LMRG_00494	K00615 transketolase
lmt01110	Biosynthesis of secondary metabolits	10403S	10	LMRG_00798	K00605 glycine cleavage system T protein
lmt01110	Biosynthesis of secondary metabolits	10403S	10	LMRG_00815	K01662 1-deoxy-D-xylulose-5-phosphate synthase
lmt01110	Biosynthesis of secondary metabolits	10403S	10	LMRG_00956	K03621 fatty acid/phospholipid synthesis protein PlsX
lmt01110	Biosynthesis of secondary metabolits	10403S	10	LMRG_01195	K00077 2-dehydropantoate 2-reductase
lmt01110	Biosynthesis of secondary metabolits	10403S	10	LMRG_01394	K01963 acetyl-CoA carboxylase carboxyl transferase beta subunit
lmt01110	Biosynthesis of secondary metabolits	10403S	10	LMRG_01708	K00600 serine hydroxymethyltransferase
lmt01110	Biosynthesis of secondary metabolits	10403S	10	LMRG_02253	K04041 fructose-1,6-bisphosphatase class 3
lmt01110	Biosynthesis of secondary metabolits	10403S	10	LMRG_02940	K02492 glutamyl-tRNA reductase
lmt00710	Carbon fixation by Calvin cycle	10403S	10	LMRG_00494	K00615 transketolase
lmt00710	Carbon fixation by Calvin cycle	10403S	10	LMRG_02253	K04041 fructose-1,6-bisphosphatase class 3
lmt01200	Carbon metabolism	10403S	10	LMRG_00494	K00615 transketolase
lmt01200	Carbon metabolism	10403S	10	LMRG_00798	K00605 glycine cleavage system T protein
lmt01200	Carbon metabolism	10403S	10	LMRG_00810	K01491 hypothetical protein
lmt01200	Carbon metabolism	10403S	10	LMRG_01394	K01963 acetyl-CoA carboxylase carboxyl transferase beta subunit
lmt01200	Carbon metabolism	10403S	10	LMRG_01708	K00600 serine hydroxymethyltransferase
lmo01200	Carbon metabolism	EDG-e	10	lmo1360	K01491 folD; bifunctional 5,10-methylene-tetrahydrofolate dehydrogenase/5,10-methylene-tetrahydrofolate cyclohydrolase
lmo00906	Carotenoid biosynthesis	EDG-e	10	lmo1000	K10027 phytoene dehydrogenas
lmo01503	Cationic antimicrobial peptide (CAMP) resistance	EDG-e	10	lmo0974	K03367 dltA; D-alanine--poly(phosphoribitol) ligase subunit 1
lmt00460	Cyanoamino acid metabolism	10403S	10	LMRG_01708	K00600 serine hydroxymethyltransferase
lmo00270	Cysteine and methionine metabolism	EDG-e	10	lmo0594	K00641 metX; homoserine O-acetyltransfer
lmog00270	Cysteine and methionine metabolism	LL195	10	BN389_16950	K00016 L-2-hydroxyisocaproate dehydrogenase
lmo00470	D-Amino acid metabolism	EDG-e	10	lmo0974	K03367 dltA; D-alanine--poly(phosphoribitol) ligase subunit 1
lmo00470	D-Amino acid metabolism	EDG-e	10	lmo1770	K23265 purL; phosphoribosylformylglycinamidine synthase I
lmo03030	DNA replication	EDG-e	10	lmo1228	K03471 rnhC; ribonuclease HIII
lmt00061	Fatty acid biosynthesis	10403S	10	LMRG_01394	K01963 acetyl-CoA carboxylase carboxyl transferase beta subunit
lmt01212	Fatty acid metabolism	10403S	10	LMRG_01394	K01963 acetyl-CoA carboxylase carboxyl transferase beta subunit
lmo02040	Flagellar assembly	EDG-e	10	lmo0676	K02419 fliP; flagellar biosynthesis protein FliP
lmo02040	Flagellar assembly	EDG-e	10	lmo0678	K02421 fliR; flagellar biosynthesis protein FliR
lmo02040	Flagellar assembly	EDG-e	10	lmo0680	K02400 flhA; flagellar biosynthesis protein FlhA
lmo02040	Flagellar assembly	EDG-e	10	lmo0697	K02390 flgE; flagellar hook protein FlgE
lmo02040	Flagellar assembly	EDG-e	10	lmo0705	K02396 flgK; flagellar hook-associated protein FlgK
lmo02040	Flagellar assembly	EGD-e	3	lmo0680	K02400 flhA; flagellar biosynthesis protein FlhA
lmt04381	Folate transport and metabolism	10403S	10	LMRG_01708	K00600 serine hydroxymethyltransferase
lmt0051	Fructose and mannose metabolism	10403S	10	LMRG_02253	K04041 fructose-1,6-bisphosphatase class 3
lmt00561	Glycerolipid metabolism	10403S	10	LMRG_00956	K03621 fatty acid/phospholipid synthesis protein PlsX
lmt00564	Glycerophospholipid metabolism	10403S	10	LMRG_00551	K00980 glycerol-3-phosphate cytidylyltransferase
lmo00564	Glycerophospholipid metabolism	EDG-e	10	lmo1396	K00995 phosphatidylglycerophosphate synthase
lmt00260	Glycine, serine and threonine metabolism	10403S	10	LMRG_00798	K00605 glycine cleavage system T protein
lmt00260	Glycine, serine and threonine metabolism	10403S	10	LMRG_01708	K00600 serine hydroxymethyltransferase
lmt00010	Glycolysis / Gluconeogenesis	10403S	10	LMRG_02253	K04041 fructose-1,6-bisphosphatase class 3
lmog00010	Glycolysis/Gluconeogenesis	LL195	10	BN389_16950	K00016 L-2-hydroxyisocaproate dehydrogenase
lmt00630	Glyoxylate and dicarboxylate metabolism	10403S	10	LMRG_00798	K00605 glycine cleavage system T protein
lmt00630	Glyoxylate and dicarboxylate metabolism	10403S	10	LMRG_01708	K00600 serine hydroxymethyltransferase
lmog00630	Glyoxylate and dicarboxylate metabolism	LL195	10	BN389_13230	K01915 glnA; Glutamine synthetase
lmog00630	Glyoxylate and dixcarboxylate metabolism	LL195	3	BN389_13230	K01915 glnA; Glutamine synthetase
lmt03440	Homologous recombination	10403S	10	LMRG_02433	K03629 DNA replication and repair protein recF
lmt00785	Lipoic acid metabolism	10403S	10	LMRG_00798	K00605 glycine cleavage system T protein
lmt01100	Metabolic Pathways	10403S	10	LMRG_00494	K00615 transketolase
lmt01100	Metabolic Pathways	10403S	10	LMRG_00798	K00605 glycine cleavage system T protein
lmt01100	Metabolic Pathways	10403S	10	LMRG_00810	K01491 hypothetical protein
lmt01100	Metabolic Pathways	10403S	10	LMRG_00815	K01662 1-deoxy-D-xylulose-5-phosphate synthase
lmt01100	Metabolic Pathways	10403S	10	LMRG_00956	K03621 fatty acid/phospholipid synthesis protein PlsX
lmt01100	Metabolic Pathways	10403S	10	LMRG_01195	K00077 2-dehydropantoate 2-reductase
lmt01100	Metabolic Pathways	10403S	10	LMRG_01394	K01963 acetyl-CoA carboxylase carboxyl transferase beta subunit
lmt01100	Metabolic Pathways	10403S	10	LMRG_01708	K00600 serine hydroxymethyltransferase
lmt01100	Metabolic Pathways	10403S	10	LMRG_02253	K04041 fructose-1,6-bisphosphatase class 3
lmt01100	Metabolic Pathways	10403S	10	LMRG_02940	K02492 glutamyl-tRNA reductase
lmo01100	Metabolic pathways	EGD-e	3	lmo1833	K17828 pyrD; dihydroorotate dehydrogenase
lmo01100	Metabolic pathways	EGD-e	3	lmo1834	K02823 pyrDII; dihydroorotate dehydrogenase electron transfer subunit
lmo01100	Metabolic pathways	EGD-e	3	lmo1835	K01955 carB; carbamoyl-phosphate synthetase
lmo01100	Metabolic pathways	EGD-e	3	lmo2101	K06215 pyridoxal biosynthesis lyase PdxS
lmo01100	Metabolic pathways	EDG-e	10	lmo0594	K00641 metX; homoserine O-acetyltransferase
lmo01100	Metabolic pathways	EDG-e	10	lmo0974	K03367 dltA; D-alanine--poly(phosphoribitol) ligase subunit 1
lmo01100	Metabolic pathways	EDG-e	10	lmo1000	K10027 phytoene dehydrogenase
lmo01100	Metabolic pathways	EDG-e	10	lmo1360	K01491 folD; bifunctional 5,10-methylene-tetrahydrofolate dehydrogenase/5,10-methylene-tetrahydrofolate cyclohydrolase
lmo01100	Metabolic pathways	EDG-e	10	lmo1396	K00995 phosphatidylglycerophosphate synthase
lmo01100	Metabolic pathways	EDG-e	10	lmo1770	K23265 purL; phosphoribosylformylglycinamidine synthase I
lmo01100	Metabolic pathways	EDG-e	10	lmo1775	K01588 purE; phosphoribosylaminoimidazole carboxylase catalytic subunit
lmo01100	Metabolic pathways	EDG-e	10	lmo1831	K00762 pyrE; orotate phosphoribosyltransferase
lmo01100	Metabolic pathways	EDG-e	10	lmo1832	K01591 pyrF; orotidine 5'-phosphate decarboxylase
lmo01100	Metabolic pathways	EDG-e	10	lmo1833	K17828 pyrD; dihydroorotate dehydrogenase
lmo01100	Metabolic pathways	EDG-e	10	lmo1834	K02823 pyrDII; dihydroorotate dehydrogenase electron transfer subunit
lmo01100	Metabolic pathways	EDG-e	10	lmo2046	K00077 2-dehydropantoate 2-reductase
lmo01100	Metabolic pathways	EDG-e	10	lmo2058	K02259 ctaA; heme O oxygenase
lmog01100	Metabolic pathways	LL195	10	BN389_13230	K01915 glnA; Glutamine synthetase
lmog01100	Metabolic pathways	LL195	10	BN389_16950	K00016 L-2-hydroxyisocaproate dehydrogenase
lmog01100	Metabolic pathways	LL195	3	BN389_13230	K01915 glnA; Glutamine synthetase
lmog01100	Metabolic pathways	LL195	3	BN389_21320	K08681 pdxT; Glutamine amidotransferase subunit PdxT
lmt00680	Methane metabolism	10403S	10	LMRG_01708	K00600 serine hydroxymethyltransferase
lmt00680	Methane metabolism	10403S	10	LMRG_02253	K04041 fructose-1,6-bisphosphatase class 3
lmt01120	Microbial metabolism in diverse environments	10403S	10	LMRG_00494	K00615 transketolase
lmt01120	Microbial metabolism in diverse environments	10403S	10	LMRG_00810	K01491 hypothetical protein
lmt01120	Microbial metabolism in diverse environments	10403S	10	LMRG_01394	K01963 acetyl-CoA carboxylase carboxyl transferase beta subunit
lmt01120	Microbial metabolism in diverse environments	10403S	10	LMRG_01708	K00600 serine hydroxymethyltransferase
lmt01120	Microbial metabolism in diverse environments	10403S	10	LMRG_02253	K04041 fructose-1,6-bisphosphatase class 3
lmt01120	Microbial metabolism in diverse environments	10403S	10	LMRG_02940	K02492 glutamyl-tRNA reductase
lmog01120	Microbial metabolism in diverse environments	LL195	3	BN389_13230	K01915 glnA; Glutamine synthetase
lmo01120	Microbial metabolism in diverse environments	EDG-e	10	lmo1360	K01491 folD; bifunctional 5,10-methylene-tetrahydrofolate dehydrogenase/5,10-methylene-tetrahydrofolate cyclohydrolase
lmog1120	Microbial metabolism in diverse environments	LL195	10	BN389_13230	K01915 glnA; Glutamine synthetase
lmog1120	Microbial metabolism in diverse environments	LL195	10	BN389_16950	K00016 L-2-hydroxyisocaproate dehydrogenase
lmt03430	Mismatch repair	10403S	10	LMRG_00811	K03601 exodeoxyribonuclease VII large subunit
lmo03430	Mismatch repair	EDG-e	10	lmo1119	K06223 methylase
lmog00910	Nitrogen metabolism	LL195	10	BN389_13230	K01915 glnA; Glutamine synthetase
lmog00910	Nitrogen metabolism	LL195	3	BN389_13230	K01915 glnA; Glutamine synthetase
lmt00670	One carbon pool by folate	10403S	10	LMRG_00798	K00605 glycine cleavage system T protein
lmt00670	One carbon pool by folate	10403S	10	LMRG_00810	K01491 hypothetical protein
lmt00670	One carbon pool by folate	10403S	10	LMRG_01708	K00600 serine hydroxymethyltransferase
lmo00670	One carbon pool by folate	EDG-e	10	lmo1360	K01491 folD; bifunctional 5,10-methylene-tetrahydrofolate dehydrogenase/5,10-methylene-tetrahydrofolate cyclohydrolase
lmt00720	Other carbon fixation pathways	10403S	10	LMRG_00810	K01491 hypothetical protein
lmt00720	Other carbon fixation pathways	10403S	10	LMRG_01394	K01963 acetyl-CoA carboxylase carboxyl transferase beta subunit
lmo00720	Other carbon fixation pathways	EDG-e	10	lmo1360	K01491 folD; bifunctional 5,10-methylene-tetrahydrofolate dehydrogenase/5,10-methylene-tetrahydrofolate cyclohydrolase
lmo00190	Oxidative phosphorylation	EDG-e	10	lmo2058	K02259 ctaA; heme O oxygenase
lmt00770	Pantothenate and CoA biosynthesis	10403S	10	LMRG_01195	K00077 2-dehydropantoate 2-reductase
lmo00770	Pantothenate and CoA biosynthesis	EDG-e	10	lmo2046	K00077 2-dehydropantoate 2-reductase
lmt00030	Pentose phosphate pathway	10403S	10	LMRG_00494	K00615 transketolase
lmt00030	Pentose phosphate pathway	10403S	10	LMRG_02253	K04041 fructose-1,6-bisphosphatase class 3
lmt02060	Phosphotransferase system (PTS)	10403S	10	LMRG_02228	K02760 cellobiose-specific PTS system IIB component
lmt00860	Porphyrin metabolism	10403S	10	LMRG_02940	K02492 glutamyl-tRNA reductase
lmo00860	Porphyrin metabolism	EDG-e	10	lmo2058	K02259 ctaA; heme O oxygenase
lmt00640	Propanoate metabolism	10403S	10	LMRG_01394	K01963 acetyl-CoA carboxylase carboxyl transferase beta subunit
lmog00640	Propanoate metabolism	LL195	10	BN389_16950	K00016 L-2-hydroxyisocaproate dehydrogenase
lmt03060	Protein export	10403S	10	LMRG_00991	K03101 signal peptidase II
lmo00230	Purine metabolism	EDG-e	10	lmo1770	K23265 purL; phosphoribosylformylglycinamidine synthase I
lmo00230	Purine metabolism	EDG-e	10	lmo1775	K01588 purE; phosphoribosylaminoimidazole carboxylase catalytic subunit
lmo00240	Pyrimidine metabolism	EGD-e	3	lmo1833	K17828 pyrD; dihydroorotate dehydrogenase
lmo00240	Pyrimidine metabolism	EGD-e	3	lmo1834	K02823 pyrDII; dihydroorotate dehydrogenase electron transfer subunit
lmo00240	Pyrimidine metabolism	EGD-e	3	lmo1835	K01955 carB; carbamoyl-phosphate synthetase
lmo00240	Pyrimidine metabolism	EDG-e	10	lmo1831	K00762 pyrE; orotate phosphoribosyltransferase
lmo00240	Pyrimidine metabolism	EDG-e	10	lmo1832	K01591 pyrF; orotidine 5'-phosphate decarboxylase
lmo00240	Pyrimidine metabolism	EDG-e	10	lmo1833	K17828 pyrD; dihydroorotate dehydrogenase
lmo00240	Pyrimidine metabolism	EDG-e	10	lmo1834	K02823 pyrDII; dihydroorotate dehydrogenase electron transfer subunit
lmt00620	Pyruvate metabolism	10403S	10	LMRG_01394	K01963 acetyl-CoA carboxylase carboxyl transferase beta subunit
lmog00620	Pyruvate metabolism	LL195	10	BN389_16950	K00016 L-2-hydroxyisocaproate dehydrogenase
lmt03010	Ribosome	EDG-e	10	lmor03 K	01985 5S ribosomal RNA
lmt03010	Ribosome	EDG-e	10	lmor06 K	01985 5S ribosomal RNA
lmt03010	Ribosome	EDG-e	10	lmor07 K	01985 5S ribosomal RNA
lmt03010	Ribosome	EDG-e	10	lmor10 K	01985 5S ribosomal RNA
lmt03010	Ribosome	EDG-e	10	lmor13 K	01985 5S ribosomal RNA
lmt03010	Ribosome	EDG-e	10	lmor16 K	01985 5S ribosomal RNA
lmt03018	RNA degradation	10403S	10	LMRG_01696	K03628 transcription termination factor Rho
lmo03018	RNA degradation	EDG-e	10	lmo2551	K03628 rho; transcription termination factor Rho
lmt00500	Starch and sucrose metabolism	10403S	10	LMRG_02228	K02760 cellobiose-specific PTS system IIB component
lmo00920	Sulufur metabolism	EDG-e	10	lmo0594	K00641 metX; homoserine O-acetyltransferase
lmt00552	Teichoic acid biosynthesis	10403S	10	LMRG_01727	K05946 N-acetylglucosaminyldiphosphoundecaprenol
lmo00552	Teichoic acid biosynthesis	EGD-e	3	lmo1088	K21285 tagB; teichoic acid biosynthesis protein B
lmo00552	Teichoic acid biosynthesis	EDG-e	10	lmo0974	K03367 dltA; D-alanine--poly(phosphoribitol) ligase subunit 1
lmo00552	Teichoic acid biosynthesis	EDG-e	10	lmo1088	K21285 tagB; teichoic acid biosynthesis protein B
lmt00900	Terpenoid backbone bioynthesis	10403S	10	LMRG_00815	K01662 1-deoxy-D-xylulose-5-phosphate synthase
lmt00730	Thiamine metabolism	10403S	10	LMRG_00815	K01662 1-deoxy-D-xylulose-5-phosphate synthase
lmt02020	Two-component system	10403S	10	LMRG_00371	K00575 chemotaxis protein methyltransferase
lmo02020	Two-component system	EGD-e	3	lmo0691	K03413 cheY; chemotaxis response regulator CheY
lmo02020	Two-component system	EDG-e	10	lmo0683	K00575 chemotaxis protein CheR
lmo02020	Two-component system	EDG-e	10	lmo0974	K03367 dltA; D-alanine--poly(phosphoribitol) ligase subunit 1
lmo02020	Two-component system	EDG-e	10	lmo2058	K02259 ctaA; heme O oxygenase
lmog02020	Two-component system	LL195	10	BN389_13230	K01915 glnA; Glutamine synthetase
lmog02020	Two-component system	LL195	3	BN389_13230	K01915 glnA; Glutamine synthetase
lmo00750	Vitamin B6 metabolism	EGD-e	3	lmo2101	K06215 pyridoxal biosynthesis lyase PdxS
lmog00750	Vitamin B6 metabolism	LL195	3	BN389_21320	K08681 pdxT; Glutamine amidotransferase subunit PdxT
